# Supplementary material for: Transmission Dynamics and Genomic Epidemiology of Emerging Variants of SARS-CoV-2 in Bangladesh
Source: Trop Med Infect Dis. 2022 Aug 20;7(8):197. doi: 10.3390/tropicalmed7080197 (PMC9414541; doi:10.3390/tropicalmed7080197)
Supplement: Supplementary file 1 [file tropicalmed-07-00197-s001.zip]

Archive with 2 entries (2 files):
- tropicalmed-1823973-supplementary file 1.xlsx
- tropicalmed-1823973-Supplementary file 2.xlsx
