# Supplementary material for: Transmission Dynamics and Genomic Epidemiology of Emerging Variants of SARS-CoV-2 in Bangladesh
Source: Trop Med Infect Dis. 2022 Aug 20;7(8):197. doi: 10.3390/tropicalmed7080197 (PMC9414541; doi:10.3390/tropicalmed7080197)
Supplement: Supplementary file 1 [file tropicalmed-07-00197-s001.zip › tropicalmed-1823973-supplementary file 1.xlsx]

## Sheet: Sheet1
Virus Name	Accession ID	Type	Clade	Pango Lineage	Collection date	Variant	Location	Mutation
hCoV-19/Singapore/304/2021	EPI_ISL_1489721	Betacoronavirus	GR	B.1.1.7	2021-03-22	VOC Alpha GRY	Singapore	Spike A570D, Spike D614G, Spike D1118H, Spike H69del, Spike N501Y, Spike P681H, Spike S982A, Spike T716I, Spike V70del, Spike V143del, Spike V445A, Spike Y144F, M K15N, N A208S, N D3L, N G204R, N R203K, N S235F, NS8 D35Y, NS8 K68stop, NS8 Q27stop, NS8 R52I, NS8 Y73C, NSP3 A890D, NSP3 I1412T, NSP3 P654L, NSP3 T183I, NSP6 F108del, NSP6 G107del, NSP6 S106del, NSP12 P227L, NSP12 P323L
hCoV-19/Bangladesh/ideSHi-B-302302003/2021	EPI_ISL_1582395	Betacoronavirus	GR	B.1.1.7	2021-02-23	VOC Alpha GRY	Bangladesh	Spike A570D, Spike D614G, Spike D1118H, Spike H69del, Spike H146Q, Spike N148Q, Spike N149Q, Spike N501Y, Spike P681H, Spike S982A, Spike T716I, Spike V70del, Spike V143F, Spike V445A, Spike Y144L, Spike Y145P, M K15N, N D3L, N G204R, N R203K, N S235F, NS8 D35Y, NS8 K68stop, NS8 Q27stop, NS8 R52I, NS8 Y73C, NSP3 A890D, NSP3 P654L, NSP3 T183I, NSP6 F108del, NSP6 G107del, NSP6 S106del, NSP12 P227L,…
hCoV-19/Bangladesh/ideSHi-B-302102001/2021	EPI_ISL_1582394	Betacoronavirus	GR	B.1.1.7	2021-02-21	VOC Alpha GRY	Bangladesh	Spike A570D, Spike D614G, Spike D1118H, Spike H69del, Spike H146Q, Spike N148Q, Spike N149Q, Spike N501Y, Spike P681H, Spike S982A, Spike T716I, Spike V70del, Spike V143F, Spike V445A, Spike Y144L, Spike Y145P, M K15N, N D3L, N G204R, N R203K, N S235F, NS8 D35Y, NS8 K68stop, NS8 Q27stop, NS8 R52I, NS8 Y73C, NSP3 A890D, NSP3 I1412T, NSP3 P654L, NSP3 T183I, NSP6 F108del, NSP6 G107del, NSP6 S106del,…
hCoV-19/Bangladesh/ideSHi-S-09/2021	EPI_ISL_1760648	Betacoronavirus	GR	B.1.1.7	2021-02-21	VOC Alpha GRY	Bangladesh	Spike A570D, Spike D614G, Spike D1118H, Spike H69del, Spike N501Y, Spike P681H, Spike S982A, Spike T716I, Spike V70del, Spike V143F, Spike V445A, M K15N, N D3L, N G204R, N R203K, N S235F, NS8 D35Y, NS8 K68stop, NS8 Q27stop, NS8 R52I, NS8 Y73C, NSP3 A890D, NSP3 I1412T, NSP3 T183I, NSP6 F108del, NSP6 G107del, NSP6 S106del, NSP12 P227L, NSP12 P323L
hCoV-19/Bangladesh/ideSHi-B-302502005/2021	EPI_ISL_1582397	Betacoronavirus	GR	B.1.1.7	2021-02-25	VOC Alpha GRY	Bangladesh	Spike A570D, Spike D614G, Spike D1118H, Spike H69del, Spike N501Y, Spike P681H, Spike S982A, Spike T716I, Spike V70del, Spike V445A, M K15N, N D3L, N G204R, N R203K, N S235F, NS8 D35Y, NS8 K68stop, NS8 Q27stop, NS8 R52I, NS8 Y73C, NSP3 A890D, NSP3 T183I, NSP6 F108del, NSP6 G107del, NSP6 S106del, NSP12 P227L, NSP12 P323L
hCoV-19/Bangladesh/ideSHi-B-302502004/2021	EPI_ISL_1582396	Betacoronavirus	GR	B.1.1.7	2021-02-25	VOC Alpha GRY	Bangladesh	Spike A570D, Spike D614G, Spike D1118H, Spike H69del, Spike H146Q, Spike N148Q, Spike N149Q, Spike N501Y, Spike P681H, Spike S982A, Spike T716I, Spike V70del, Spike V143F, Spike V445A, Spike Y144L, Spike Y145P, M K15N, N D3L, N G204R, N R203K, N S235F, NS8 D35Y, NS8 K68stop, NS8 Q27stop, NS8 R52I, NS8 Y73C, NSP3 A890D, NSP3 I1412T, NSP3 T183I, NSP6 F108del, NSP6 G107del, NSP6 S106del, NSP12 P227L…
hCoV-19/Bangladesh/ideSHi-IEDCR-233622/2021	EPI_ISL_1582393	Betacoronavirus	GR	B.1.1.7	2021-02-20	VOC Alpha GRY	Bangladesh	Spike A570D, Spike D614G, Spike D1118H, Spike H69del, Spike N501Y, Spike P681H, Spike S982A, Spike T716I, Spike V70del, Spike V445A, M K15N, N D3L, N G204R, N R203K, N S235F, NS8 D35Y, NS8 K68stop, NS8 Q27stop, NS8 R52I, NS8 Y73C, NSP3 A890D, NSP3 I1412T, NSP3 T183I, NSP6 F108del, NSP6 G107del, NSP6 S106del, NSP12 P227L, NSP12 P323L
hCoV-19/Bangladesh/ideSHi-IEDCR-233472/2021	EPI_ISL_1582392	Betacoronavirus	GR	B.1.1.7	2021-02-18	VOC Alpha GRY	Bangladesh	Spike A570D, Spike D614G, Spike D1118H, Spike H69del, Spike H146Q, Spike N148Q, Spike N149Q, Spike N501Y, Spike P681H, Spike S982A, Spike T716I, Spike V70del, Spike V143F, Spike V445A, Spike Y144L, Spike Y145P, M K15N, N D3L, N G204R, N R203K, N S235F, NS8 D35Y, NS8 K68stop, NS8 Q27stop, NS8 R52I, NS8 Y73C, NSP3 A890D, NSP3 I1412T, NSP3 T183I, NSP6 F108del, NSP6 G107del, NSP6 S106del, NSP12 P227L…
hCoV-19/Bangladesh/ideSHi-IEDCR-233471/2021	EPI_ISL_1582391	Betacoronavirus	GR	B.1.1.7	2021-02-18	VOC Alpha GRY	Bangladesh	Spike A570D, Spike D614G, Spike D1118H, Spike H69del, Spike H146Q, Spike N148Q, Spike N149Q, Spike N501Y, Spike P681H, Spike S982A, Spike T716I, Spike V70del, Spike V143F, Spike V445A, Spike Y144L, Spike Y145P, M K15N, N D3L, N G204R, N R203K, N S235F, NS8 D35Y, NS8 K68stop, NS8 Q27stop, NS8 R52I, NS8 Y73C, NSP3 A890D, NSP3 I1412T, NSP3 T183I, NSP6 F108del, NSP6 G107del, NSP6 S106del, NSP12 P227L…
hCoV-19/Bangladesh/ideSHi-S-13/2021	EPI_ISL_1750959	Betacoronavirus	GR	B.1.1.7	2021-03-01	VOC Alpha GRY	Bangladesh	Spike A570D, Spike D253N, Spike D614G, Spike D1118H, Spike H69del, Spike N501Y, Spike P681H, Spike S982A, Spike T716I, Spike V70del, Spike V143del, Spike V445A, Spike Y144F, M K15N, N D3L, N G204R, N R203K, N S235F, NS8 D35Y, NS8 K68stop, NS8 Q27stop, NS8 R52I, NS8 Y73C, NSP3 A890D, NSP3 I1412T, NSP3 T183I, NSP6 F108del, NSP6 G107del, NSP6 S106del, NSP12 P227L, NSP12 P323L
hCoV-19/Bangladesh/PRTC-CVASU-BCSIR-0329-74/2021	EPI_ISL_1825680	Betacoronavirus	GR	B.1.1.7	2021-03-29	VOC Alpha GRY	Bangladesh	Spike A570D, Spike D614G, Spike D1118H, Spike H69del, Spike N501Y, Spike P681H, Spike S982A, Spike T716I, Spike V70del, Spike V143del, Spike V445A, Spike Y144F, N D3L, N G204R, N R203K, N S235F, NS8 D35Y, NS8 K68stop, NS8 Q27stop, NS8 R52I, NS8 Y73C, NSP3 A890D, NSP3 I1412T, NSP3 T183I, NSP6 F108del, NSP6 G107del, NSP6 S106del, NSP12 P227L, NSP12 P323L
hCoV-19/Bangladesh/CHRF-0296_CU/2021	EPI_ISL_2445993	Betacoronavirus	GR	B.1.1.7	2021-04-27	VOC Alpha GRY	Bangladesh	Spike A570D, Spike D614G, Spike D1118H, Spike P681H, Spike S982A, Spike T716I, N D3L, N D348Y, N G204R, N R203K, N S235F, NS8 D35Y, NS8 K68stop, NS8 Q27stop, NS8 R52I, NS8 Y73C, NSP3 A890D, NSP3 I1412T, NSP3 T183I, NSP5 A260V, NSP6 F108del, NSP6 G107del, NSP6 S106del, NSP12 P227L, NSP12 P323L, NSP16 K160R
hCoV-19/Bangladesh/BCSIR-NILMRC-721/2021	EPI_ISL_1508954	Betacoronavirus	GRY	B.1.1.7	2021-03-16	VOC Alpha GRY	Bangladesh	Spike A570D, Spike D614G, Spike D1118H, Spike H69del, Spike N501Y, Spike P681H, Spike S982A, Spike T716I, Spike V70del, Spike V143L, Spike V445A, Spike Y144V, N D3L, N G204R, N R203K, N S235F, NS8 D35Y, NS8 K68stop, NS8 Q27stop, NS8 R52I, NS8 Y73C, NSP3 A890D, NSP3 I1412T, NSP3 T183I, NSP6 F108del, NSP6 G107del, NSP6 S106del, NSP12 P227L, NSP12 P323L
hCoV-19/Bangladesh/BCSIR-NILMRC-722/2021	EPI_ISL_1508955	Betacoronavirus	GR	B.1.1.7	2021-03-16	VOC Alpha GRY	Bangladesh	Spike A570D, Spike D614G, Spike D1118H, Spike G72del, Spike H69del, Spike I68M, Spike N501Y, Spike P681H, Spike S71del, Spike S982A, Spike T716I, Spike V70del, Spike V143L, Spike V445A, Spike Y144V, N D3L, N G204R, N R203K, N S235F, NS8 D35Y, NS8 K68stop, NS8 Q27stop, NS8 R52I, NS8 Y73C, NSP3 A890D, NSP3 I1412T, NSP3 T183I, NSP6 F108del, NSP6 G107del, NSP6 K109del, NSP6 K111del, NSP6 L110del, NSP…
hCoV-19/Bangladesh/BCSIR-JU-16/2021	EPI_ISL_1721825	Betacoronavirus	GRY	B.1.1.7	2021-04-03	VOC Alpha GRY	Bangladesh	Spike A570D, Spike C131V, Spike C136V, Spike D138I, Spike D614G, Spike D1118H, Spike E132N, Spike G142V, Spike I128L, Spike L141W, Spike N137M, Spike N501Y, Spike P139H, Spike P681H, Spike Q134N, Spike S982A, Spike T716I, Spike V126L, Spike V127L, Spike V130S, Spike V143del, Spike V445A, Spike Y144del, N G204R, N R203K, N S235F, NS8 D35Y, NS8 K68stop, NS8 Q27stop, NS8 R52I, NS8 Y73C, NSP3 A890D, …
hCoV-19/Bangladesh/CHRF-0296_CU/2021	EPI_ISL_2445993	Betacoronavirus	GR	B.1.1.7	2021-04-27	VOC Alpha GRY	Bangladesh	Spike A570D, Spike D614G, Spike D1118H, Spike P681H, Spike S982A, Spike T716I, N D3L, N D348Y, N G204R, N R203K, N S235F, NS8 D35Y, NS8 K68stop, NS8 Q27stop, NS8 R52I, NS8 Y73C, NSP3 A890D, NSP3 I1412T, NSP3 T183I, NSP5 A260V, NSP6 F108del, NSP6 G107del, NSP6 S106del, NSP12 P227L, NSP12 P323L, NSP16 K160R
hCoV-19/Ireland/D-NVRL-t21IRL80141/2021	EPI_ISL_1599453	Betacoronavirus	GR	B.1.1.7	2021-03-20	VOC Alpha GRY	Ireland	Spike A570D, Spike D614G, Spike D1118H, Spike H69del, Spike N501Y, Spike P681H, Spike S982A, Spike T716I, Spike V70del, Spike V143del, Spike Y144F, N D3L, N G204R, N R203K, N S235F, NS8 K68stop, NS8 Q27stop, NS8 R52I, NS8 S69P, NS8 Y73C, NSP3 A890D, NSP3 I1412T, NSP3 T183I, NSP6 F108del, NSP6 G107del, NSP6 S106del, NSP12 P227L, NSP12 P323L
hCoV-19/Ireland/D-NVRL-t21IRL72722/2021	EPI_ISL_1622998	Betacoronavirus	GR	B.1.1.7	2021-03-14	VOC Alpha GRY	Ireland	Spike A570D, Spike D614G, Spike D1118H, Spike H69del, Spike N501Y, Spike P681H, Spike S982A, Spike T716I, Spike V70del, Spike V143del, Spike Y144F, N D3L, N G204R, N R203K, N S235F, NS8 K68stop, NS8 Q27stop, NS8 R52I, NS8 S69P, NS8 Y73C, NSP3 A890D, NSP3 I1412T, NSP3 T183I, NSP6 F108del, NSP6 G107del, NSP6 S106del, NSP12 P227L, NSP12 P323L
hCoV-19/Bangladesh/PRTC-CVASU-BCSIR-0328-132/2021	EPI_ISL_1825683	Betacoronavirus	GR	B.1.1.7	2021-03-28	VOC Alpha GRY	Bangladesh	Spike A570D, Spike D614G, Spike D1118H, Spike H69del, Spike N501Y, Spike P681H, Spike S982A, Spike T716I, Spike V70del, Spike V143del, Spike Y144F, N D3L, N G204R, N R203K, N S235F, NS3 S171L, NS8 K68stop, NS8 Q27stop, NS8 R52I, NS8 Y73C, NSP3 A890D, NSP3 I1412T, NSP3 T183I, NSP6 F108del, NSP6 G107del, NSP6 S106del, NSP12 P227L, NSP12 P323L, NSP13 A403S
hCoV-19/Bangladesh/CHRF-0301_CU/2021	EPI_ISL_2445997	Betacoronavirus	GR	B.1.1.7	2021-05-07	VOC Alpha GRY	Bangladesh	Spike A570D, Spike D614G, Spike D1118H, Spike H69del, Spike N501Y, Spike P681H, Spike S982A, Spike T716I, Spike V70del, Spike V143del, Spike Y144F, N D3L, N G204R, N R203K, N S235F, NS3 S171L, NS8 K68stop, NS8 Q27stop, NS8 R52I, NS8 Y73C, NSP2 N238Y, NSP3 A890D, NSP3 I1412T, NSP3 T183I, NSP6 F108del, NSP6 G107del, NSP6 S106del, NSP12 P227L, NSP12 P323L
hCoV-19/England/210201067/2021	EPI_ISL_1296518	Betacoronavirus	GR	B.1.1.7	2021-01-09	VOC Alpha GRY	UK	Spike A570D, Spike D614G, Spike D1118H, Spike H69del, Spike N501Y, Spike P681H, Spike S982A, Spike T716I, Spike V70del, Spike V143del, Spike Y144F, N D3L, N G204R, N R203K, N S235F, NS8 K68stop, NS8 Q27stop, NS8 R52I, NS8 Y73C, NSP3 A890D, NSP3 I1412T, NSP3 T183I, NSP6 F108del, NSP6 G107del, NSP6 S106del, NSP12 P227L, NSP12 P323L
hCoV-19/England/OXON-F40524/2020	EPI_ISL_764086	Betacoronavirus	GR	B.1.1.7	2020-12-13	VOC Alpha GRY	UK	Spike A570D, Spike D614G, Spike D1118H, Spike H69del, Spike N501Y, Spike P681H, Spike S982A, Spike T716I, Spike V70del, Spike V143del, Spike Y144F, N D3L, N G204R, N R203K, N S235F, NS8 K68stop, NS8 Q27stop, NS8 R52I, NS8 Y73C, NSP3 A890D, NSP3 I1412T, NSP3 T183I, NSP6 F108del, NSP6 G107del, NSP6 S106del, NSP12 P227L, NSP12 P323L
hCoV-19/Bangladesh/CHRF-0301_CU/2021	EPI_ISL_2445997	Betacoronavirus	GR	B.1.1.7	2021-05-07	VOC Alpha GRY	Bangladesh	Spike A570D, Spike D614G, Spike D1118H, Spike H69del, Spike N501Y, Spike P681H, Spike S982A, Spike T716I, Spike V70del, Spike V143del, Spike Y144F, N D3L, N G204R, N R203K, N S235F, NS3 S171L, NS8 K68stop, NS8 Q27stop, NS8 R52I, NS8 Y73C, NSP2 N238Y, NSP3 A890D, NSP3 I1412T, NSP3 T183I, NSP6 F108del, NSP6 G107del, NSP6 S106del, NSP12 P227L, NSP12 P323L
hCoV-19/Bangladesh/ideSHi-IR-205/2021	EPI_ISL_1669905	Betacoronavirus	GR	B.1.1.7	2021-04-12	VOC Alpha GRY	Bangladesh	Spike A570D, Spike D614G, Spike D1118H, Spike H69del, Spike N501Y, Spike S982A, Spike T716I, Spike V70del, N D3L, N G204R, N R203K, N S235F, NS8 R52I, NS8 Y73C, NSP3 A890D, NSP3 I1412T, NSP3 T183I, NSP6 F108del, NSP6 G107del, NSP6 S106del, NSP12 P227L, NSP12 P323L, NSP14 A138V
hCoV-19/Bangladesh/ideSHi-IR-204/2021	EPI_ISL_1669904	Betacoronavirus	GR	B.1.1.7	2021-04-12	VOC Alpha GRY	Bangladesh	Spike A570D, Spike D614G, Spike D1118H, Spike H69del, Spike N501Y, Spike S982A, Spike T716I, Spike V70del, N D3L, N G204R, N R203K, N S235F, NS8 R52I, NS8 Y73C, NSP3 A890D, NSP3 I1412T, NSP3 T183I, NSP6 F108del, NSP6 G107del, NSP6 S106del, NSP12 P227L, NSP12 P323L, NSP14 A138V
hCoV-19/France/HDF-IPP02633/2021	EPI_ISL_1035928	Betacoronavirus	GR	B.1.1.7	2021-01-25	VOC Alpha GRY	France	Spike A570D, Spike D614G, Spike D1118H, Spike H69del, Spike N501Y, Spike P681H, Spike S982A, Spike T716I, Spike V70del, N D3L, N G204R, N R203K, N S235F, NS8 K68stop, NS8 Q27stop, NS8 R52I, NS8 Y73C, NSP3 A890D, NSP3 I1412T, NSP3 T183I, NSP6 F108del, NSP6 G107del, NSP6 S106del, NSP9 L42F, NSP12 P227L, NSP12 P323L
hCoV-19/Bangladesh/PRTC-CVASU-BCSIR-0321-20/2021	EPI_ISL_1825678	Betacoronavirus	GR	B.1.1.7	2021-03-31	VOC Alpha GRY	Bangladesh	Spike A570D, Spike D614G, Spike D1118H, Spike H69del, Spike K1205N, Spike N501Y, Spike P681H, Spike S982A, Spike T716I, Spike V70del, Spike V143del, Spike Y144F, N D3L, N G204R, N R203K, N S235F, NS7a P99L, NS8 K68stop, NS8 Q27stop, NS8 R52I, NS8 Y73C, NSP3 A890D, NSP3 F1703L, NSP3 I1412T, NSP3 T183I, NSP6 F108del, NSP6 G107del, NSP6 S106del, NSP12 I223M, NSP12 P227L, NSP12 P323L
hCoV-19/Bangladesh/PRTC-CVASU-BCSIR-0401-161/2021	EPI_ISL_1825685	Betacoronavirus	GR	B.1.1.7	2021-04-01	VOC Alpha GRY	Bangladesh	Spike A570D, Spike D614G, Spike D1118H, Spike E780Q, Spike H69del, Spike N501Y, Spike P681H, Spike S982A, Spike T716I, Spike V70del, Spike V143del, Spike Y144F, N D3L, N G204R, N R203K, N S235F, NS7a P99L, NS8 K68stop, NS8 Q27stop, NS8 R52I, NS8 Y73C, NSP3 A890D, NSP3 I1412T, NSP3 T183I, NSP6 F108del, NSP6 G107del, NSP6 S106del, NSP12 P227L, NSP12 P323L
hCoV-19/Bangladesh/CHRF-0292_CU/2021	EPI_ISL_2445989	Betacoronavirus	GR	B.1.1.7	2021-04-30	VOC Alpha GRY	Bangladesh	Spike A570D, Spike D614G, Spike D1118H, Spike H69del, Spike N501Y, Spike P681H, Spike S982A, Spike T716I, Spike V70del, Spike Y144F, N D3L, N G204R, N R203K, N S235F, NS6 E54stop, NS8 K68stop, NS8 Q27stop, NS8 R52I, NS8 Y73C, NSP3 A890D, NSP3 I1412T, NSP3 T183I, NSP5 A129V, NSP6 F108del, NSP6 G107del, NSP6 S106del, NSP12 P227L, NSP12 P323L
hCoV-19/Bangladesh/ideSHi-ESP003/2021	EPI_ISL_1593853	Betacoronavirus	GR	B.1.1.7	2021-03-25	VOC Alpha GRY	Bangladesh	Spike A570D, Spike D614G, Spike D1118H, Spike H69del, Spike N501Y, Spike P681H, Spike S982A, Spike T716I, Spike V70del, Spike V143del, Spike Y144F, N D3L, N G204R, N R203K, N S235F, NS8 K68stop, NS8 Q27stop, NS8 R52I, NS8 Y73C, NSP3 A890D, NSP3 I1412T, NSP3 T183I, NSP6 F108del, NSP6 G107del, NSP6 S106del, NSP12 P227L, NSP12 P323L
hCoV-19/Bangladesh/icddrb-7636/2021	EPI_ISL_1715160	Betacoronavirus	GRY	B.1.1.7	2021-03-25	VOC Alpha GRY	Bangladesh	Spike A570D, Spike D614G, Spike D1118H, Spike H69del, Spike N501Y, Spike P681H, Spike S982A, Spike T716I, Spike V70del, Spike Y144del, N D3L, N G204R, N R203K, N S235F, NS7a P99L, NS8 K68stop, NS8 Q27stop, NS8 R52I, NS8 Y73C, NSP3 A890D, NSP3 I1412T, NSP3 T183I, NSP6 F108del, NSP6 G107del, NSP6 S106del, NSP12 P227L, NSP12 P323L
hCoV-19/Bangladesh/CHRF-0155/2021	EPI_ISL_1360430	Betacoronavirus	GR	B.1.1.7	2021-03-09	VOC Alpha GRY	Bangladesh	Spike A570D, Spike D614G, Spike D1118H, Spike G339V, Spike H69del, Spike N501Y, Spike P681H, Spike S982A, Spike T716I, Spike V70del, Spike V143del, Spike Y144F, N D3L, N G204R, N R203K, N S235F, NS3 G254stop, NS7a F63del, NS7a Q62H, NS8 Q27stop, NS8 R52I, NS8 Y73C, NSP3 A890D, NSP3 I1412T, NSP3 T183I, NSP6 F108del, NSP6 G107del, NSP6 S106del, NSP12 P227L, NSP12 P323L
hCoV-19/Bangladesh/CHRF-0169/2021	EPI_ISL_1360446	Betacoronavirus	GR	B.1.1.7	2021-02-20	VOC Alpha GRY	Bangladesh	Spike A570D, Spike D614G, Spike D1118H, Spike H69del, Spike I231L, Spike N501Y, Spike P681H, Spike S982A, Spike T716I, Spike V70del, Spike V143del, Spike Y144F, N D3L, N G204R, N R203K, N S235F, NS6 T10I, NS8 Q27stop, NS8 R52I, NS8 Y73C, NSP3 A890D, NSP3 I1412T, NSP3 T183I, NSP6 F108del, NSP6 G107del, NSP6 S106del, NSP12 P227L, NSP12 P323L, NSP14 P140S
hCoV-19/Bangladesh/icddrb-047217/2021	EPI_ISL_1793784	Betacoronavirus	GR	B.1.1.7	2021-03-13	VOC Alpha GRY	Bangladesh	Spike A570D, Spike D614G, Spike D1118H, Spike H69del, Spike N501Y, Spike P681H, Spike S982A, Spike T716I, Spike V70del, Spike V143del, Spike V642F, Spike Y144F, N G204R, N R203K, N S33I, N S235F, NS8 K68stop, NS8 Q27stop, NS8 R52I, NS8 Y73C, NSP3 A890D, NSP3 I1412T, NSP3 T183I, NSP6 F108del, NSP6 G107del, NSP6 S106del, NSP12 P227L, NSP12 P323L
hCoV-19/Bangladesh/BCSIR-NILMRC-664/2021	EPI_ISL_1531570	Betacoronavirus	GRY	B.1.1.7	2021-03-14	VOC Alpha GRY	Bangladesh	Spike A570D, Spike D614G, Spike D1118H, Spike H69del, Spike N501Y, Spike P681H, Spike S982A, Spike T716I, Spike V70del, Spike V143del, Spike Y144del, N D3L, N G204R, N R203K, N S33I, N S235F, NS8 K68stop, NS8 Q27stop, NS8 R52I, NS8 Y73C, NSP3 A890D, NSP3 I1412T, NSP3 T183I, NSP6 F108del, NSP6 G107del, NSP6 L37F, NSP6 S106del, NSP12 P227L, NSP12 P323L
hCoV-19/England/RAND-1218EAC/2021	EPI_ISL_1180000	Betacoronavirus	GR	B.1.1.7	2021-01-28	VOC Alpha GRY	UK	Spike A570D, Spike D614G, Spike D1118H, Spike H69del, Spike N501Y, Spike P681H, Spike S982A, Spike T716I, Spike V70del, Spike Y144del, N D3L, N G204R, N R203K, N S235F, NS8 Q27stop, NS8 R52I, NS8 Y73C, NSP3 A890D, NSP3 I1412T, NSP3 T183I, NSP6 F108del, NSP6 G107del, NSP6 S106del, NSP12 P323L, NSP13 K460R
hCoV-19/Norway/7110/2020	EPI_ISL_775273	Betacoronavirus	GR	B.1.1.7	2020-12-22	VOC Alpha GRY	Norway	Spike A570D, Spike D614G, Spike D1118H, Spike H69del, Spike N501Y, Spike P681H, Spike S982A, Spike T716I, Spike V70del, Spike Y144F, N D3L, N G204R, N R203K, N S235F, NS8 K68stop, NS8 Q27stop, NS8 R52I, NS8 Y73C, NSP3 A890D, NSP3 I1412T, NSP3 T183I, NSP6 F108del, NSP6 G107del, NSP6 S106del, NSP12 P227L, NSP12 P323L
hCoV-19/Bangladesh/JUST-GC269-104_W2/2021	EPI_ISL_2348652	Betacoronavirus	GR	B.1.1.7	2021-03-18	VOC Alpha GRY	Bangladesh	Spike A570D, Spike C131V, Spike C136V, Spike D138I, Spike D614G, Spike D1118H, Spike E132N, Spike G142del, Spike I128L, Spike L141W, Spike N137M, Spike N501Y, Spike P139H, Spike P681H, Spike Q134N, Spike S982A, Spike T716I, Spike V126L, Spike V127L, Spike V130S, Spike Y144F, Spike Y145I, N D3L, N G204R, N R203K,
hCoV-19/Bangladesh/icddrb-7378/2021	EPI_ISL_2361903	Betacoronavirus	GR	B.1.1.7	2021-02-22	VOC Alpha GRY	Bangladesh	Spike A570D, Spike D614G, Spike D1118H, Spike H69del, Spike N501Y, Spike P681H, Spike S982A, Spike T716I, Spike V70del, Spike V143del, Spike Y144F, N D3L, N G204R, N R203K, N S235F, NS8 K68stop, NS8 Q27stop, NS8 R52I, NS8 Y73C, NSP3 A890D, NSP3 I1412T, NSP3 T183I, NSP5 E47K, NSP6 F108del, NSP6 G107del, NSP6 S106del, NSP12 P227L, NSP12 P323L
hCoV-19/Germany/un-RKI-I-128908/2021	EPI_ISL_2112452	Betacoronavirus	GRY	B.1.1.7	2021-04-29	VOC Alpha GRY	Germany	Spike A570D, Spike D614G, Spike D1118H, Spike H69del, Spike N501Y, Spike P681H, Spike S982A, Spike T716I, Spike V70del, Spike Y144del, N D3L, N G204R, N R203K, N S235F, NS8 F120V, NS8 I121L, NS8 K68stop, NS8 Q27stop, NS8 R52I, NS8 Y73C, NSP3 A890D, NSP3 I1412T, NSP3 T183I, NSP3 T1022I, NSP6 F108del, NSP6 G107del, NSP6 S106del, NSP12 P227L, NSP12 P323L
hCoV-19/Bangladesh/CHRF-0293_CU/2021	EPI_ISL_2445990	Betacoronavirus	GR	B.1.1.7	2021-04-09	VOC Alpha GRY	Bangladesh	Spike A570D, Spike D568G, Spike D614G, Spike D1118H, Spike P681H, Spike S982A, Spike T716I, Spike W886L, N D3L, N G204R, N R203K, N S235F, NS3 T223I, NS7b E3K, NS8 K68stop, NS8 Q27stop, NS8 R52I, NS8 Y73C, NSP2 P96S, NSP3 A890D, NSP3 I1412T, NSP3 T183I, NSP3 T1022I, NSP6 F108del, NSP6 G107del, NSP6 S106del, NSP12 P227L, NSP12 P323L, NSP14 L177F
hCoV-19/Bulgaria/21BG-NC_001363_Run7/2021	EPI_ISL_1509819	Betacoronavirus	GRY	B.1.1.7	2021-02-26	VOC Alpha GRY	Bulgeria	Spike A570D, Spike D614G, Spike D1118H, Spike H69del, Spike N501Y, Spike P681H, Spike S982A, Spike T716I, Spike V70del, Spike Y144del, N D3L, N G204R, N R203K, N S235F, NS8 K68stop, NS8 Q27stop, NS8 R52I, NS8 Y73C, NSP3 A890D, NSP3 I1412T, NSP3 T183I, NSP6 F108del, NSP6 G107del, NSP6 S106del, NSP12 P227L, NSP12 P323L
hCoV-19/Bangladesh/CHRF-0359/2021	EPI_ISL_2446034	Betacoronavirus	GR	B.1.1.7	2021-03-31	VOC Alpha GRY	Bangladesh	Spike A570D, Spike D614G, Spike D1118H, Spike H69del, Spike N501Y, Spike P681H, Spike S982A, Spike T716I, Spike V70del, Spike V143del, Spike Y144F, E L73F, N D3L, N G204R, N R203K, N S235F, NS8 K68stop, NS8 Q27stop, NS8 R52I, NS8 Y73C, NSP2 Q395R, NSP3 A890D, NSP3 I1412T, NSP3 T183I, NSP3 T1022I, NSP3 T1783I, NSP6 F108del, NSP6 G107del, NSP6 S106del, NSP12 P227L, NSP12 P323L, NSP15 V35F
hCoV-19/Bangladesh/BCSIR-NILMRC-753/2021	EPI_ISL_1531564	Betacoronavirus	GH	B.1.351.3	2021-03-16	VOC Beta GH/501Y.V2	Bangladesh	Spike A243del, Spike A701V, Spike D80A, Spike D215G, Spike D614G, Spike E484K, Spike K417N, Spike L18F, Spike L242del, Spike L244del, Spike N501Y, E P71L, N T205I, NS3 Q57H, NS3 S171L, NSP2 T85I, NSP3 K837N, NSP3 N1778S, NSP3 P1228L, NSP5 K90R, NSP6 F108del, NSP6 G107del, NSP6 S106del, NSP12 P323L, NSP13 I151V
hCoV-19/Sweden/21-50016/2021	EPI_ISL_1659793	Betacoronavirus	GR	B.1.351.3	2021-01-04	VOC Beta GH/501Y.V2	Sweden	Spike A570D, Spike D614G, Spike D1118H, Spike H69del, Spike N501Y, Spike P681H, Spike S94F, Spike S982A, Spike T716I, Spike V70del, N D3L, N G204R, N R203K, N S235F, NS8 Q27stop, NS8 R52I, NS8 Y73C, NSP3 A890D, NSP3 I1412T, NSP3 R1518K, NSP3 T183I, NSP6 F108del, NSP6 G107del, NSP6 S106del, NSP9 P83L, NSP12 P323L, NSP16 V167M
hCoV-19/Bangladesh/CHRF-0179/2021	EPI_ISL_1360451	Betacoronavirus	GR	B.1.351.3	2021-03-14	VOC Beta GH/501Y.V2	Bangladesh	Spike A570D, Spike D614G, Spike D1118H, Spike H69del, Spike N501Y, Spike P681H, Spike S982A, Spike T716I, Spike V70del, Spike V143del, Spike Y144F, N D3L, N G204R, N R203K, N S235F, NS8 K68stop, NS8 Q27stop, NS8 R52I, NS8 Y73C, NSP3 A890D, NSP3 I1412T, NSP3 M1788I, NSP3 T183I, NSP3 T1022I, NSP6 F108del, NSP6 G107del, NSP6 S106del, NSP12 P227L, NSP12 P323L
hCoV-19/Bangladesh/JUST-GC272-039_W5/2021	EPI_ISL_2349880	Betacoronavirus	GR	B.1.351.3	2021-03-22	VOC Beta GH/501Y.V2	Bangladesh	Spike A570D, Spike D614G, Spike D1118H, Spike H69del, Spike N501Y, Spike P681H, Spike S982A, Spike T716I, Spike V70del, Spike V143del, Spike Y144F, N D3L, N G204R, N R203K, N S235F, NS3 D155Y, NS8 K68stop, NS8 Q27stop, NS8 R52I, NS8 Y73C, NSP3 A890D, NSP3 I1412T, NSP3 L1546del, NSP3 M1547del, NSP3 S1544del, NSP3 T183I, NSP3 T1022I, NSP3 W1545del, NSP3 W1548del, NSP6 C197H, NSP6 F108del, NSP6 F200…
hCoV-19/Bangladesh/CHRF-0279_CU/2021	EPI_ISL_2445977	Betacoronavirus	GR	B.1.351.3	2021-04-04	VOC Beta GH/501Y.V2	Bangladesh	Spike A570D, Spike D568G, Spike D614G, Spike D1118H, Spike P681H, Spike S982A, Spike T716I, Spike W886L, N D3L, N G204R, N R203K, N S235F, NS3 T223I, NS8 K68stop, NS8 Q27stop, NS8 R52I, NS8 Y73C, NSP3 A890D, NSP3 I1412T, NSP3 T183I, NSP3 T1022I, NSP6 F108del, NSP6 G107del, NSP6 S106del, NSP12 P227L, NSP12 P323L
hCoV-19/Spain/MD-14201204/2021	EPI_ISL_1754078	Betacoronavirus	GR	B.1.351.3	2021-03	VOC Beta GH/501Y.V2	Spain	Spike A570D, Spike D614G, Spike D1118H, Spike N501Y, Spike P681H, Spike S982A, Spike T716I, N D3L, N G204R, N R203K, N S235F, NS8 K68stop, NS8 Q27stop, NS8 R52I, NS8 Y73C, NSP3 A890D, NSP3 I1412T, NSP3 T183I, NSP6 F108L, NSP9 L42F, NSP12 P227L, NSP12 P323L
hCoV-19/North Macedonia/13115-k/2021	EPI_ISL_1670000	Betacoronavirus	GRY	B.1.351.3	2021-03-31	VOC Beta GH/501Y.V2	North Macedonia	Spike A570D, Spike D614G, Spike D1118H, Spike H69del, Spike N501Y, Spike P681H, Spike S982A, Spike T716I, Spike V70del, Spike Y144del, N D3L, N G204R, N R203K, N S235F, NS8 K68stop, NS8 Q27stop, NS8 R52I, NS8 Y73C, NSP3 A890D, NSP3 I1412T, NSP3 T183I, NSP6 F108del, NSP6 G107del, NSP6 S106del, NSP12 P227L, NSP12 P323L
hCoV-19/Netherlands/ZE-RIVM-38670/2021	EPI_ISL_2610132	Betacoronavirus	GRY	B.1.351.3	2021-05-24	VOC Beta GH/501Y.V2	Netherlands	Spike A570D, Spike D614G, Spike D1118H, Spike H69del, Spike N501Y, Spike P681H, Spike S982A, Spike T716I, Spike V70del, Spike Y144del, N D3L, N G204R, N R203K, N S235F, NS7a I10V, NS8 K68stop, NS8 Q27stop, NS8 R52I, NS8 Y73C, NSP3 A890D, NSP3 I1412T, NSP3 T183I, NSP6 F108del, NSP6 G107del, NSP6 S106del, NSP12 D92G, NSP12 P227L, NSP12 P323L
hCoV-19/USA/WI-CDC-IBX866000007543/2021	EPI_ISL_2282375	Betacoronavirus	GR	B.1.351.3	2021-05-06	VOC Beta GH/501Y.V2	USA	Spike A570D, Spike D614G, Spike D1118H, Spike H69del, Spike N501Y, Spike P681H, Spike S982A, Spike T716I, Spike V70del, Spike Y144del, N D3L, N G204R, N P67L, N R203K, N S235F, NS8 K68stop, NS8 Q27stop, NS8 R52I, NS8 Y73C, NSP3 A890D, NSP3 I1412T, NSP3 M1441I, NSP3 T183I, NSP6 F108del, NSP6 G107del, NSP6 S106del, NSP12 P227L, NSP12 P323L, NSP13 A509V, NSP14 D496Y
hCoV-19/Switzerland/BS-UHB-42672077/2021	EPI_ISL_1273270	Betacoronavirus	GR	B.1.351.3	2021-02-01	VOC Beta GH/501Y.V2	Switzerland	Spike A570D, Spike D614G, Spike D1118H, Spike H69del, Spike N501Y, Spike P681H, Spike S982A, Spike T716I, Spike V70del, N D3L, N G204R, N R203K, N S235F, NS8 K68stop, NS8 Q27stop, NS8 R52I, NS8 Y73C, NSP3 A890D, NSP3 I1412T, NSP3 T183I, NSP6 F108del, NSP6 G107del, NSP6 S106del, NSP12 P227L, NSP12 P323L
hCoV-19/Bangladesh/BCSIR-NILMRC-724/2021	EPI_ISL_1509000	Betacoronavirus	GRY	B.1.351.3	2021-03-16	VOC Beta GH/501Y.V2	Bangladesh	Spike A570D, Spike D614G, Spike D1118H, Spike H69del, Spike N501Y, Spike P681H, Spike S982A, Spike T716I, Spike V70del, Spike V143L, Spike Y144V, E V62F, N A252S, N D3L, N G204R, N R41L, N R203K, N S235F, NS8 K68stop, NS8 Q27stop, NS8 R52I, NS8 Y73C, NSP3 A890D, NSP3 I1412T, NSP3 T183I, NSP6 F108del, NSP6 G107del, NSP6 S106del, NSP12 P227L, NSP12 P323L
hCoV-19/Bangladesh/icddrb-1210313009/2021	EPI_ISL_1828779	Betacoronavirus	GR	B.1.351.3	2021-03-06	VOC Beta GH/501Y.V2	Bangladesh	Spike A570D, Spike C1247F, Spike D614G, Spike D1118H, Spike H69del, Spike N501Y, Spike P681H, Spike S982A, Spike T716I, Spike V70del, N D3L, N G204R, N R203K, N S235F, NS8 K68stop, NS8 Q27stop, NS8 R52I, NS8 Y73C, NSP3 A890D, NSP3 I1412T, NSP3 T183I, NSP6 F108del, NSP6 G107del, NSP6 S106del, NSP12 P227L, NSP12 P323L
hCoV-19/Bulgaria/21BG-NC_A000121/2021	EPI_ISL_2081979	Betacoronavirus	GRY	B.1.351.3	2021-02-01	VOC Beta GH/501Y.V2	Bulgeria	Spike A570D, Spike D614G, Spike D1118H, Spike H69del, Spike N501Y, Spike P681H, Spike S982A, Spike T716I, Spike V70del, Spike Y144del, N D3L, N G204R, N R203K, N S235F, NS8 K68stop, NS8 Q27stop, NS8 R52I, NS8 Y73C, NSP3 A890D, NSP3 I1412T, NSP3 T183I, NSP6 F108del, NSP6 G107del, NSP6 S106del, NSP12 P227L, NSP12 P323L
hCoV-19/Canada/SK-NML-74452/2021	EPI_ISL_2587833	Betacoronavirus	GRY	B.1.351.3	2021-05-11	VOC Beta GH/501Y.V2	Canada	Spike A570D, Spike D614G, Spike D1118H, Spike H69del, Spike N501Y, Spike P681H, Spike S982A, Spike T716I, Spike V70del, Spike Y144del, N D3L, N G204R, N R203K, N S235F, NS7a T120I, NS8 C61F, NS8 K68stop, NS8 Q27stop, NS8 R52I, NS8 Y73C, NSP3 A890D, NSP3 I1412T, NSP3 M1441I, NSP3 T183I, NSP3 T864I, NSP6 F108del, NSP6 G107del, NSP6 S106del, NSP12 P227L, NSP12 P323L
hCoV-19/Canada/SK-NML-74454/2021	EPI_ISL_2587835	Betacoronavirus	GRY	B.1.351.3	2021-05-11	VOC Beta GH/501Y.V2	Canada	Spike A570D, Spike D614G, Spike D1118H, Spike H69del, Spike N501Y, Spike P681H, Spike S982A, Spike T716I, Spike V70del, Spike Y144del, N D3L, N G204R, N R203K, N S235F, NS7a T120I, NS8 C61F, NS8 K68stop, NS8 Q27stop, NS8 R52I, NS8 Y73C, NSP3 A890D, NSP3 I1412T, NSP3 M1441I, NSP3 T183I, NSP3 T864I, NSP6 F108del, NSP6 G107del, NSP6 S106del, NSP12 P227L, NSP12 P323L
hCoV-19/USA/MA-CDCBI-CRSP_SHKMSWBLPNUGWQKZ/2021	EPI_ISL_1744159	Betacoronavirus	GRY	B.1.351.3	2021-04-14	VOC Beta GH/501Y.V2	USA	Spike A570D, Spike D614G, Spike D1118H, Spike H69del, Spike N501Y, Spike P681H, Spike S982A, Spike T716I, Spike V70del, Spike Y144del, N D3L, N G204R, N R203K, N S235F, NS3 W131C, NS8 K68stop, NS8 Q27stop, NS8 R52I, NS8 Y73C, NSP3 A890D, NSP3 I1412T, NSP3 T183I, NSP6 F108del, NSP6 G107del, NSP6 S106del, NSP12 P323L
hCoV-19/Bangladesh/ideSHi-S-24/2021	EPI_ISL_1750962	Betacoronavirus	GRY	B.1.351.3	2021-03-23	VOC Beta GH/501Y.V2	Bangladesh	Spike A570D, Spike D614G, Spike D1118H, Spike H69del, Spike N501Y, Spike P681H, Spike S982A, Spike T716I, Spike V70del, Spike Y144del, N D3L, N G204R, N Q9H, N R203K, N S235F, NS3 W131C, NS8 K68stop, NS8 Q27stop, NS8 R52I, NS8 Y73C, NSP2 D155G, NSP3 A890D, NSP3 I1412T, NSP3 T183I, NSP4 S386F, NSP6 F108del, NSP6 G107del, NSP6 S106del, NSP8 T89I, NSP12 P323L
hCoV-19/Sweden/DC107557101/2021	EPI_ISL_1600811	Betacoronavirus	GRY	B.1.351.3	2021-02-22	VOC Beta GH/501Y.V2	Sweden	Spike A570D, Spike D614G, Spike D1118H, Spike H69del, Spike N501Y, Spike P681H, Spike S982A, Spike T716I, Spike V70del, Spike Y144del, N D3L, N G204R, N R203K, N S235F, NS3 W131C, NS8 K68stop, NS8 Q27stop, NS8 R52I, NS8 Y73C, NSP3 A890D, NSP3 I1412T, NSP3 T183I, NSP6 F108del, NSP6 G107del, NSP6 S106del, NSP12 P323L
hCoV-19/Bangladesh/BCSIR-SUST-05/2020	EPI_ISL_1541553	Betacoronavirus	GR	B.1.351.3	2020-12-31	VOC Beta GH/501Y.V2	Bangladesh	Spike A570D, Spike D614G, Spike D1118H, Spike H69del, Spike K129N, Spike N501Y, Spike P681H, Spike S982A, Spike V70del, Spike V1164A, Spike Y144del, N G204R, N R203K, N S235F, NS8 Q27stop, NS8 R52I, NS8 Y73C, NSP2 A476L, NSP2 A488Q, NSP2 A507C, NSP2 A510T, NSP2 A518del, NSP2 A522E, NSP2 C475V, NSP2 C477V, NSP2
hCoV-19/Germany/BE-RKI-I-045357/2021	EPI_ISL_1352781	Betacoronavirus	GRY	B.1.351.3	2021-03-15	VOC Beta GH/501Y.V2	Germany	Spike A570D, Spike D614G, Spike D1118H, Spike H69del, Spike N501Y, Spike P681H, Spike S982A, Spike T716I, Spike V70del, Spike Y144del, N D3L, N G204R, N R203K, N S235F, NS3 W131C, NS8 K68stop, NS8 Q27stop, NS8 R52I, NS8 Y73C, NSP3 A890D, NSP3 I1412T, NSP3 T183I, NSP6 F108del, NSP6 G107del, NSP6 S106del, NSP12 P323L
hCoV-19/Netherlands/ZE-RIVM-38720/2021	EPI_ISL_2610181	Betacoronavirus	GR	B.1.351.3	2021-05-24	VOC Beta GH/501Y.V2	Netherlands	Spike A570D, Spike D614G, Spike D1118H, Spike E1150D, Spike H69del, Spike N501Y, Spike P681H, Spike S982A, Spike T716I, Spike V70del, Spike V143del, Spike Y144F, N D3L, N G204R, N R203K, N S235F, NS7b S31L, NS8 K68stop, NS8 Q27stop, NS8 R52I, NS8 Y73C, NSP1 R124C, NSP3 A890D, NSP3 A1878V, NSP3 G301S, NSP3 I1412T, NSP3 P1200S, NSP3 T183I, NSP3 T1198I, NSP6 F108del, NSP6 G107del, NSP6 S106del, NSP1…
hCoV-19/Bangladesh/BCSIR-NILMRC-716/2021	EPI_ISL_1508946	Betacoronavirus	GRY	B.1.351.3	2021-03-16	VOC Beta GH/501Y.V2	Bangladesh	Spike A570D, Spike D614G, Spike D1118H, Spike H69del, Spike N501Y, Spike P681H, Spike S982A, Spike T716I, Spike V70del, Spike Y144del, N D3L, N G204R, N R203K, N S235F, NS3 V55F, NS3 W131C, NS7a S98F, NS8 K68stop, NS8 Q27stop, NS8 R52I, NS8 Y73C, NSP2 K557R, NSP3 A890D, NSP3 I1412T, NSP3 P1103S, NSP3 T183I, NSP6 F108del, NSP6 G107del, NSP6 S106del, NSP8 P10S, NSP12 P323L
hCoV-19/Bangladesh/BCSIR-SUST-17/2021	EPI_ISL_1547828	Betacoronavirus	GR	B.1.351.3	2021-02-18	VOC Beta GH/501Y.V2	Bangladesh	Spike A570D, Spike D614G, Spike D1118H, Spike E154S, Spike H69del, Spike H146stop, Spike ins150V, Spike ins152K, Spike M153V, Spike N148T, Spike N149T, Spike N501Y, Spike P681H, Spike S98F, Spike S151G, Spike S982A, Spike T716I, Spike V70del, Spike Y144del, Spike Y145del, N D3L, N G204R, N R203K, N S235F, NS8 Q27stop, NS8 R52I, NS8 Y73C, NSP3 A890D, NSP3 I1412T, NSP3 T183I, NSP6 F108del, NSP6 G10…
hCoV-19/Bangladesh/CHRF-0195/2021	EPI_ISL_1469977	Betacoronavirus	GRY	B.1.351.3	2021-03-20	VOC Beta GH/501Y.V2	Bangladesh	Spike A570D, Spike D614G, Spike D1118H, Spike H69del, Spike L5F, Spike N501Y, Spike P681H, Spike S982A, Spike T716I, Spike V70del, Spike Y144del, N D3L, N G204R, N R203K, N S235F, NS3 T151I, NS7a Q62stop, NS8 Q27stop, NS8 R52I, NS8 Y73C, NSP3 A890D, NSP3 I1412T, NSP3 T183I, NSP4 A65V, NSP6 F108del, NSP6 G107del, NSP6 S106del, NSP12 P323L
hCoV-19/Bangladesh/ideSHi-S-04/2021	EPI_ISL_1750957	Betacoronavirus	GRY	B.1.351.3	2021-02-08	VOC Beta GH/501Y.V2	Bangladesh	Spike A570D, Spike D614G, Spike D1118H, Spike H69del, Spike N501Y, Spike P681H, Spike S982A, Spike T716I, Spike V70del, Spike Y144del, N D3L, N G204R, N R203K, N S235F, NS8 Q27stop, NS8 R52I, NS8 Y73C, NSP2 L550F, NSP3 A890D, NSP3 I1412T, NSP3 T183I, NSP6 F108del, NSP6 G107del, NSP6 S106del, NSP12 P323L
hCoV-19/England/MILK-1048EB4/2021	EPI_ISL_878860	Betacoronavirus	GR	B.1.351.3	2021-01-12	VOC Beta GH/501Y.V2	UK	Spike A570D, Spike D614G, Spike D1118H, Spike H69del, Spike N501Y, Spike P681H, Spike S982A, Spike T716I, Spike V70del, Spike Y144del, N D3L, N G204R, N R203K, N S235F, NS8 Q27stop, NS8 R52I, NS8 Y73C, NSP2 L550F, NSP3 A890D, NSP3 I1412T, NSP3 T183I, NSP6 F108del, NSP6 G107del, NSP6 S106del, NSP12 P323L
hCoV-19/Bangladesh/ideSHi-B-100402007/2021	EPI_ISL_1582390	Betacoronavirus	GRY	B.1.351.3	2021-02-04	VOC Beta GH/501Y.V2	Bangladesh	Spike A570D, Spike D614G, Spike D1118H, Spike H69del, Spike N501Y, Spike P681H, Spike S982A, Spike T716I, Spike V70del, Spike Y144del, N D3L, N G204R, N R203K, N S235F, NS8 Q27stop, NS8 R52I, NS8 Y73C, NSP2 L550F, NSP3 A890D, NSP3 I1412T, NSP3 T183I, NSP6 A41del, NSP6 A46del, NSP6 A51del, NSP6 A54del, NSP6 A56L, NSP6 A65L, NSP6 A76S, NSP6 A79S, NSP6 E39K, NSP6 F42del, NSP6 F55Y, NSP6 F59W, NSP6 F…
hCoV-19/South Korea/KDCA1718/2021	EPI_ISL_1165006	Betacoronavirus	GRY	B.1.351.3	2021-01-11	VOC Beta GH/501Y.V2	South Korea	Spike A570D, Spike D614G, Spike D1118H, Spike H69del, Spike N501Y, Spike P681H, Spike S982A, Spike T716I, Spike V70del, Spike Y144del, N D3L, N G204R, N R203K, N S235F, NS8 Q27stop, NS8 R52I, NS8 Y73C, NSP2 L550F, NSP3 A890D, NSP3 I1412T, NSP3 T183I, NSP6 F108del, NSP6 G107del, NSP6 S106del, NSP12 P323L
hCoV-19/South Korea/KDCA1305/2021	EPI_ISL_1007645	Betacoronavirus	GRY	B.1.351.3	2021-01-15	VOC Beta GH/501Y.V2	South Korea	Spike A570D, Spike D614G, Spike D1118H, Spike H69del, Spike N501Y, Spike P681H, Spike S982A, Spike T716I, Spike V70del, Spike Y144del, N D3L, N G204R, N R203K, N S235F, NS8 Q27stop, NS8 R52I, NS8 Y73C, NSP2 L550F, NSP3 A890D, NSP3 I1412T, NSP3 T183I, NSP6 F108del, NSP6 G107del, NSP6 S106del, NSP12 P323L
hCoV-19/Bangladesh/BCSIR-SUST-02/2021	EPI_ISL_1538416	Betacoronavirus	GRY	B.1.351.3	2021-01-08	VOC Beta GH/501Y.V2	Bangladesh	Spike A570D, Spike D614G, Spike D1118H, Spike H69del, Spike N501Y, Spike P681H, Spike S982A, Spike T716I, Spike V70del, Spike Y144del, N D3L, N G204R, N R203K, N S235F, NS8 Q27stop, NS8 R52I, NS8 Y73C, NSP2 L550F, NSP3 A890D, NSP3 I1412T, NSP3 T183I, NSP6 F108del, NSP6 G107del, NSP6 S106del, NSP12 P323L
hCoV-19/Bangladesh/ideSHi-045/2020	EPI_ISL_1498142	Betacoronavirus	GRY	B.1.351.3	2020-12-31	VOC Beta GH/501Y.V2	Bangladesh	Spike A570D, Spike D614G, Spike D1118H, Spike H69del, Spike N501Y, Spike P681H, Spike S982A, Spike T716I, Spike V70del, Spike V1164A, Spike Y144del, N D3L, N G204R, N R203K, N S235F, NS8 Q27stop, NS8 R52I, NS8 Y73C, NSP3 A890D, NSP3 I1412T, NSP3 T183I, NSP6 F108del, NSP6 G107del, NSP6 S106del, NSP12 P323L
hCoV-19/Bangladesh/ideSHi-S-06/2021	EPI_ISL_1750958	Betacoronavirus	GRY	B.1.351.3	2021-02-13	VOC Beta GH/501Y.V2	Bangladesh	Spike A570D, Spike D138H, Spike D614G, Spike D1118H, Spike H69del, Spike N501Y, Spike P681H, Spike S982A, Spike T716I, Spike V70del, Spike Y144del, N D3L, N G204R, N R203K, N S235F, NS8 Q27stop, NS8 R52I, NS8 Y73C, NSP2 A476V, NSP2 L550F, NSP3 A890D, NSP3 I1412T, NSP3 T183I, NSP5 L89F, NSP6 F108del, NSP6 G107del, NSP6 S106del, NSP12 P323L
hCoV-19/France/IDF-HMN-21032230693/2021	EPI_ISL_1754743	Betacoronavirus	GRY	B.1.351.3	2021-03-15	VOC Beta GH/501Y.V2	France	Spike A570D, Spike D614G, Spike D1118H, Spike H69del, Spike N501Y, Spike P681H, Spike S982A, Spike T716I, Spike V70del, Spike Y144del, N G204R, N R203K, N S235F, NS7a E95del, NS7a F101del, NS7a I100del, NS7a L96del, NS7a P99del, NS7a Q94del, NS7a S98del, NS7a Y97del, NS8 Q27stop, NS8 R52I, NS8 S54L, NS8 Y73C, NSP3 A890D, NSP3 I1412T, NSP3 T183I, NSP6 F108del, NSP6 G107del, NSP6 S106del, NSP12 P32…
hCoV-19/England/ALDP-151A7F7/2021	EPI_ISL_1758368	Betacoronavirus	GRY	B.1.351.3	2021-04-18	VOC Beta GH/501Y.V2	UK	Spike A570D, Spike D614G, Spike D1118H, Spike H69del, Spike N501Y, Spike P681H, Spike S982A, Spike T716I, Spike V70del, Spike Y144del, N D3L, N G204R, N R203K, N S235F, NS8 Q27stop, NS8 R52I, NS8 Y73C, NSP2 L550F, NSP3 A890D, NSP3 I1412T, NSP3 T183I, NSP6 F108del, NSP6 G107del, NSP6 S106del, NSP12 P323L
hCoV-19/England/QEUH-151CF2A/2021	EPI_ISL_1790290	Betacoronavirus	GRY	B.1.351.3	2021-04-19	VOC Beta GH/501Y.V2	UK	Spike A570D, Spike D614G, Spike D1118H, Spike H69del, Spike N501Y, Spike P681H, Spike S982A, Spike T716I, Spike V70del, Spike Y144del, N D3L, N G204R, N R203K, N S235F, NS8 Q27stop, NS8 R52I, NS8 Y73C, NSP2 L550F, NSP3 A890D, NSP3 I1412T, NSP3 T183I, NSP6 F108del, NSP6 G107del, NSP6 S106del, NSP12 P323L
hCoV-19/Bangladesh/BCSIR-DNAS-01/2021	EPI_ISL_1636521	Betacoronavirus	GRY	B.1.351.3	2021-01-17	VOC Beta GH/501Y.V2	Bangladesh	pike A570D, Spike D614G, Spike D1118H, Spike H69del, Spike N501Y, Spike P681H, Spike S982A, Spike T716I, Spike V70del, Spike Y144del, N G204R, N R203K, N S235F, NS3 A23S, NS3 D22Y, NS3 S40L, NS7a S98F, NS8 Q27stop, NS8 R52I, NS8 Y73C, NSP3 A890D, NSP3 I1412T, NSP3 T183I, NSP3 T749A, NSP6 F108del, NSP6 G107del, NSP6 S106del, NSP7 G64R, NSP8 Q24R, NSP10 A104V, NSP12 P323L, NSP13 K460R
hCoV-19/India/SK-1122700010052/2021	EPI_ISL_2151082	Betacoronavirus	GRY	B.1.351.3	2021-02-19	VOC Beta GH/501Y.V2	India	Spike A570D, Spike D614G, Spike D1118H, Spike H69del, Spike L5F, Spike N501Y, Spike P681H, Spike S982A, Spike T716I, Spike V70del, Spike Y144del, N D3L, N G204R, N R203K, N S235F, NS3 T151I, NS7a Q62stop, NS8 Q27stop, NS8 R52I, NS8 Y73C, NSP3 A890D, NSP3 I1412T, NSP3 T183I, NSP6 F108del, NSP6 G107del, NSP6 S106del, NSP12 P323L
hCoV-19/USA/MN-CDC-IBX582422684527/2021	EPI_ISL_1733605	Betacoronavirus	G	B.1.525	2021-04-09	VOC Beta GH/501Y.V2	USA	Spike A67V, Spike D614G, Spike E484K, Spike F888L, Spike H69del, Spike Q52R, Spike Q677H, Spike Q1208H, Spike V70del, Spike Y144del, E L21F, M I82T, N A12G, N T205I, NS3 T24I, NSP3 T1189I, NSP6 F108del, NSP6 G107del, NSP6 S106del, NSP12 P323F
hCoV-19/Bangladesh/JUST-GC289-105_W10/2021	EPI_ISL_2348662	Betacoronavirus	GR	B.1.525	2021-04-10	VOC Beta GH/501Y.V2	Bangladesh	Spike A67V, Spike D614G, Spike E484K, Spike F888L, Spike H69del, Spike Q52R, Spike Q677H, Spike V70del, Spike Y144del, E L21F, M I82T, N A12G, N T205I, NS3 N234del, NSP3 T1189I, NSP5 L67F, NSP6 C215del, NSP6 C221del, NSP6 C223del, NSP6 C229del, NSP6 D243del, NSP6 E250del, NSP6 F108del, NSP6 F216del, NSP6 F220del, NSP6 F225del, NSP6 F228del, NSP6 F235del, NSP6 F251del, NSP6 G107del, NSP6 G218del, …
hCoV-19/USA/NJ-CDC-LC0036573/2021	EPI_ISL_1695025	Betacoronavirus	GR	B.1.525	2021-03-23	VOC Beta GH/501Y.V2	USA	Spike A67V, Spike D614G, Spike E484K, Spike H69del, Spike Q52R, Spike Q677H, Spike V70del, Spike Y144del, E L21F, M I82T, N A12G, N T205I, NS7a A50V, NS7a T39R, NS8 W45C, NSP3 T1189I, NSP6 F108del, NSP6 G107del, NSP6 S106del, NSP12 P323F
hCoV-19/England/CAMC-14D1DA0/2021	EPI_ISL_1583991	Betacoronavirus	GR	B.1.525	2021-04-02	VOC Beta GH/501Y.V2	UK	Spike A67V, Spike D614G, Spike E484K, Spike F888L, Spike H69del, Spike Q52R, Spike Q677H, Spike V70del, Spike Y144del, E L21F, M I82T, N A12G, N T205I, NSP3 T1189I, NSP6 F108del, NSP6 G107del, NSP6 S106del, NSP12 P323F
hCoV-19/England/CAMC-149AFE9/2021	EPI_ISL_1506157	Betacoronavirus	GR	B.1.525	2021-03-27	VOC Beta GH/501Y.V2	UK	Spike A67V, Spike D614G, Spike E484K, Spike F888L, Spike H69del, Spike Q52R, Spike Q677H, Spike V70del, Spike Y144del, E L21F, M I82T, N A12G, N T205I, NSP3 T1189I, NSP6 F108del, NSP6 G107del, NSP6 S106del, NSP12 P323F
hCoV-19/Togo/C6366/2021	EPI_ISL_1508897	Betacoronavirus	GR	B.1.525	2021-02-04	VOC Beta GH/501Y.V2	Togo	Spike A67V, Spike D614G, Spike E484K, Spike F888L, Spike H69del, Spike Q52R, Spike Q677H, Spike V70del, Spike Y144del, E L21F, M I82T, N A12G, N T205I, NSP3 T1189I, NSP6 F108del, NSP6 G107del, NSP6 S106del, NSP12 P323F
hCoV-19/Denmark/DCGC-118186/2021	EPI_ISL_2670734	Betacoronavirus	GR	B.1.525	2021-05-31	VOC Beta GH/501Y.V2	Denmark	Spike V70del, N D3L, N G204P, N P383L, N R203K, N S235F, N T135I, NS8 K68Y, NS8 Q27stop, NS8 R52I, NS8 S69H, NS8 Y73C, NSP2 W450C, NSP3 A890D, NSP3 I1412T, NSP3 T183I, NSP6 F108del, NSP6 G9S, NSP6 G107del, NSP6 S106del, NSP12 P323L, NSP14 M195T
hCoV-19/USA/CA-Stanford-15_S21/2021	EPI_ISL_3050279	Betacoronavirus	GR	B.1.525	2021-03-15	VOC Beta GH/501Y.V2	USA	Spike A67V, Spike D614G, Spike E484K, Spike F888L, Spike H69del, Spike Q52R, Spike Q677H, Spike V70del, Spike Y144del, E L21F, M I82T, N A12G, N T205I, NS8 P36S, NSP3 T1189I, NSP6 F108del, NSP6 G107del, NSP6 S106del, NSP12 P323F
hCoV-19/England/CAMC-1483DCB/2021	EPI_ISL_1473465	Betacoronavirus	GR	B.1.525	2021-03-26	VOC Beta GH/501Y.V2	UK	Spike A67V, Spike D614G, Spike E484K, Spike F888L, Spike H69del, Spike Q52R, Spike Q677H, Spike V70del, Spike Y144del, E L21F, M I82T, N A12G, N T205I, NSP3 T1189I, NSP6 F108del, NSP6 G107del, NSP6 S106del, NSP12 P323F
hCoV-19/Bangladesh/CHRF-0354/2021	EPI_ISL_2446029	Betacoronavirus	GR	B.1.525	2021-05-02	VOC Beta GH/501Y.V2	Bangladesh	Spike A67V, Spike D614G, Spike D1118Y, Spike E484K, Spike F888L, Spike H69del, Spike Q52R, Spike Q677H, Spike R765L, Spike V70del, Spike Y144del, E L21F, M I82T, N A12G, N T205I, NSP3 T1189I, NSP4 L349V, NSP6 F108del, NSP6 G107del, NSP6 S106del, NSP12 P323F
hCoV-19/USA/TX-HMH-MCoV-22516/2021	EPI_ISL_1077044	Betacoronavirus	GR	B.1.525	2021-01-12	VOC Beta GH/501Y.V2	USA	Spike A67V, Spike D614G, Spike E484K, Spike F888L, Spike H69del, Spike Q52R, Spike Q677H, Spike V70del, Spike Y144del, E L21F, M I82T, N A12G, N T205I, NSP3 T1189I, NSP6 F108del, NSP6 G107del, NSP6 S106del, NSP12 P323F
hCoV-19/Bangladesh/BCSIR-NILMRC-738/2021	EPI_ISL_1531533	Betacoronavirus	GR	B.1.525	2021-03-16	VOC Beta GH/501Y.V2	Bangladesh	Spike A67V, Spike D614G, Spike E484K, Spike F888L, Spike H69del, Spike Q52R, Spike Q677H, Spike V70del, Spike V143D, Spike Y144del, Spike Y145del, E L21F, M I82T, N A12G, N G34W, N T205I, NSP3 A1430V, NSP3 T1189I, NSP6 F108del, NSP6 G107del, NSP6 L260F, NSP6 S106del, NSP12 P323F
hCoV-19/Bangladesh/BCSIR-AFIP-33/2021	EPI_ISL_1595840	Betacoronavirus	GR	B.1.525	2021-04-06	VOC Beta GH/501Y.V2	Bangladesh	Spike A67V, Spike D614G, Spike E484K, Spike F888L, Spike H69del, Spike K378N, Spike V70del, Spike Y144del, E L21F, M I82T, N A12G, N T205I, NSP6 F108del, NSP6 G107del, NSP6 S106del
hCoV-19/Bangladesh/CHRF-0223/2021	EPI_ISL_1634462	Betacoronavirus	GR	B.1.525	2021-04-03	VOC Beta GH/501Y.V2	Bangladesh	Spike A67V, Spike D614G, Spike E484K, Spike F888L, Spike H69del, Spike Q52R, Spike Q677H, Spike V70del, Spike Y144del, E L21F, M I82T, N A12G, N T205I, NSP3 T1189I, NSP6 F108del, NSP6 G107del, NSP6 S106del, NSP12 P323F
hCoV-19/Singapore/621/2021	EPI_ISL_1704843	Betacoronavirus	GR	B.1.525	2021-04-16	VOC Beta GH/501Y.V2	Singapore	Spike A67V, Spike D614G, Spike D1118Y, Spike E484K, Spike F888L, Spike H69del, Spike Q52R, Spike Q677H, Spike V70del, Spike Y144del, E L21F, M I82T, N A12G, N T205I, NSP3 T1189I, NSP6 F108del, NSP6 G107del, NSP6 S106del, NSP12 P323F, NSP12 T344I
hCoV-19/Bangladesh/BCSIR-NILMRC-718/2021	EPI_ISL_1508950	Betacoronavirus	GR	B.1.525	2021-03-16	VOC Beta GH/501Y.V2	Bangladesh	Spike A67V, Spike D614G, Spike E484K, Spike F888L, Spike H69del, Spike Q52R, Spike Q677H, Spike V70del, Spike Y144del, E L21F, M I82T, N A12G, N T205I, NS3 D27Y, NS7a L96H, NS7a Y97D, NSP3 T1189I, NSP6 F108del, NSP6 G107del, NSP6 K109del, NSP6 K111del, NSP6 L110del, NSP6 S106del, NSP12 P323F, NSP13 G54C, NSP14 T524I
hCoV-19/Bangladesh/BCSIR-AFIP-10/2021	EPI_ISL_1588593	Betacoronavirus	GR	B.1.525	2021-04-06	VOC Beta GH/501Y.V2	Bangladesh	Spike A67V, Spike D614G, Spike E484K, Spike F888L, Spike G72del, Spike H69del, Spike I68M, Spike Q52R, Spike Q677H, Spike S71del, Spike V70del, Spike Y144del, E L21F, M I82T, N A12G, N T205I, NSP2 L444I, NSP3 T1189I, NSP6 F108del, NSP6 G107del, NSP6 K109del, NSP6 K111del, NSP6 L110del, NSP6 S106del, NSP12 P323F
hCoV-19/Nigeria/CV936/2021	EPI_ISL_1715371	Betacoronavirus	GR	B.1.525	2021-01-08	VOC Beta GH/501Y.V2	Nigeria	Spike A67V, Spike D614G, Spike E484K, Spike F888L, Spike H69del, Spike Q52R, Spike Q677H, Spike V70del, Spike Y144del, E L21F, M I82T, N A12G, N T205I, NSP3 N922D, NSP3 T1189I, NSP6 F108del, NSP6 G107del, NSP6 S106del, NSP12 P323F
hCoV-19/Nigeria/CV736/2021	EPI_ISL_1093463	Betacoronavirus	GR	B.1.525	2021-01-05	VOC Beta GH/501Y.V2	Nigeria	Spike A67V, Spike D614G, Spike E484K, Spike F888L, Spike H69del, Spike Q52R, Spike Q677H, Spike V70del, Spike Y144del, E L21F, M I82T, N A12G, N T205I, NSP3 T1189I, NSP6 F108del, NSP6 G107del, NSP6 S106del, NSP12 P323F, NSP13 V98I
hCoV-19/Bangladesh/BCSIR-NILMRC-694/2021	EPI_ISL_1534619	Betacoronavirus	GR	B.1.525	2021-03-14	VOC Beta GH/501Y.V2	Bangladesh	Spike A67V, Spike D614G, Spike E484K, Spike F888L, Spike H69del, Spike Q52R, Spike Q677H, Spike V70del, Spike Y144del, E L21F, M I82T, N A12G, N T205I, NSP3 T1189I, NSP6 F108del, NSP6 G107del, NSP6 K109del, NSP6 K111del, NSP6 L110del, NSP6 S106del, NSP12 P323F, NSP14 P140S
hCoV-19/Togo/TGS8/2021	EPI_ISL_1508988	Betacoronavirus	GR	B.1.525	2021-02-05	VOC Beta GH/501Y.V2	Togo	Spike A67V, Spike D614G, Spike E484K, Spike F888L, Spike H69del, Spike Q52R, Spike Q677H, Spike V70del, Spike Y144del, E L21F, M I82T, N A12G, N R319H, N T205I, NSP3 T1189I, NSP6 F108del, NSP6 G107del, NSP6 S106del, NSP12 P323F, NSP14 A320V
hCoV-19/Bangladesh/icddrb-GEB-CU-52/2021	EPI_ISL_2620733	Betacoronavirus	GR	B.1.525	2021-05-21	VOC Beta GH/501Y.V2	Bangladesh	Spike A67V, Spike D614G, Spike E484K, Spike F888L, Spike H69del, Spike M1229I, Spike Q52R, Spike Q677H, Spike V70del, Spike Y144del, E L21F, M I82T, N A12G, N T205I, NSP3 T1189I, NSP6 F108del, NSP6 G107del, NSP6 S106del, NSP12 A43S, NSP12 P323F
hCoV-19/India/DL-NCDC-1909171/2021	EPI_ISL_2556962	Betacoronavirus	GR	B.1.525	2021-03-24	VOC Beta GH/501Y.V2	India	Spike A67V, Spike D614G, Spike E484K, Spike F888L, Spike H69del, Spike Q52R, Spike Q677H, Spike V70del, Spike Y144del, E L21F, M I82T, N A12G, N T205I, NS8 P36S, NSP3 M1278V, NSP3 T1189I, NSP4 A21C, NSP4 A22C, NSP4 V20C, NSP6 F108del, NSP6 G107del, NSP6 S106del, NSP12 P323F, NSP13 T127I
hCoV-19/Canada/ON-PHL-21-18080/2021	EPI_ISL_2547593	Betacoronavirus	GR	B.1.525	2021-05	VOC Beta GH/501Y.V2	Canada	Spike A67V, Spike D614G, Spike E484K, Spike F888L, Spike H69del, Spike Q52R, Spike Q677H, Spike V70del, Spike Y144del, E L21F, M I82T, N A12G, N T205I, NS3 T89I, NS8 V114F, NSP3 A85V, NSP3 T1189I, NSP6 F108del, NSP6 G107del, NSP6 S106del, NSP12 P323F, NSP13 T501I
hCoV-19/Bangladesh/ideSHi-T-1784/2021	EPI_ISL_1498145	Betacoronavirus	GR	B.1.525	2021-03-11	VOC Beta GH/501Y.V2	Bangladesh	Spike A67V, Spike D614G, Spike E484K, Spike F888L, Spike H69del, Spike Q52R, Spike Q677H, Spike V70del, Spike Y144del, E L21F, M I82T, N A12G, N T205I, NSP3 T1189I, NSP6 F108del, NSP6 G107del, NSP6 S106del, NSP12 P323F
hCoV-19/France/BRE_8600565442/2021	EPI_ISL_1718316	Betacoronavirus	GR	B.1.525	2021-04-04	VOC Beta GH/501Y.V2	France	Spike A67V, Spike D614G, Spike E484K, Spike F888L, Spike H69del, Spike Q52R, Spike Q677H, Spike V70del, Spike Y144del, E L21F, M I82T, M L16I, N A12G, N T205I, NS3 I118T, NSP3 T1189I, NSP6 F108del, NSP6 G107del, NSP6 S106del, NSP12 P323F
hCoV-19/Germany/un-RKI-I-083904/2021	EPI_ISL_1721353	Betacoronavirus	GR	B.1.525	2021-03-29	VOC Beta GH/501Y.V2	Germany	Spike A67V, Spike D614G, Spike E484K, Spike F888L, Spike H69del, Spike Q677H, Spike S98F, Spike V70del, Spike Y144del, E L21F, M I82T, N A12G, N Q28H, N T205I, NSP3 T1189I, NSP6 F108del, NSP6 G107del, NSP6 S106del, NSP12 P323F, NSP16 K160R
hCoV-19/Bangladesh/ideSHi-S-19/2021	EPI_ISL_1760649	Betacoronavirus	GR	B.1.525	2021-03-20	VOC Beta GH/501Y.V2	Bangladesh	Spike A67V, Spike D614G, Spike D1118Y, Spike E484K, Spike F888L, Spike H69del, Spike Q677H, Spike V70del, Spike Y144del, E L21F, M I82T, N A12G, N T205I, NSP3 T1189I, NSP6 F108del, NSP6 G107del, NSP6 S106del, NSP12 P323F
hCoV-19/Bangladesh/ideSHi-S-21/2021	EPI_ISL_1760650	Betacoronavirus	GR	B.1.525	2021-03-21	VOC Beta GH/501Y.V2	Bangladesh	Spike A67V, Spike D614G, Spike D1118Y, Spike E484K, Spike F888L, Spike H69del, Spike Q677H, Spike V70del, Spike Y144del, E L21F, M I82T, N A12G, N T205I, NSP3 T1189I, NSP6 F108del, NSP6 G107del, NSP6 S106del, NSP12 P323F
hCoV-19/Bangladesh/icddrb-055256/2021	EPI_ISL_1793791	Betacoronavirus	GR	B.1.525	2021-04-12	VOC Beta GH/501Y.V2	Bangladesh	Spike A67V, Spike D614G, Spike D1118Y, Spike E484K, Spike F888L, Spike H69del, Spike Q677H, Spike V70del, Spike Y144del, E L21F, M I82T, N A12G, N T205I, NSP3 T1189I, NSP6 F108del, NSP6 G107del, NSP6 S106del, NSP12 P323F
hCoV-19/Bangladesh/icddrb-1210411005/2021	EPI_ISL_2235494	Betacoronavirus	GR	B.1.525	2021-04-08	VOC Beta GH/501Y.V2	Bangladesh	Spike A67V, Spike D614G, Spike E484K, Spike F888L, Spike H69del, Spike Q677H, Spike V70del, Spike Y144del, E L21F, M I82T, N A12G, N T205I, NS3 W193L, NSP3 T1189I, NSP6 F108del, NSP6 G107del, NSP6 S106del, NSP12 P323F
hCoV-19/Denmark/DCGC-65870/2021	EPI_ISL_1874441	Betacoronavirus	GR	B.1.525	2021-02-22	VOC Beta GH/501Y.V2	Denmark	Spike A67V, Spike D614G, Spike E484K, Spike F888L, Spike H69del, Spike Q677H, Spike V70del, Spike Y144del, E L21F, M I82T, N A12G, N T205I, NS3 I37T, NS3 S92L, NSP3 T1189I, NSP6 F108del, NSP6 G107del, NSP6 S106del, NSP12 P323F
hCoV-19/USA/CA-CZB-32632/2021	EPI_ISL_2500162	Betacoronavirus	GR	B.1.525	2021-04-15	VOC Beta GH/501Y.V2	USA	Spike A67V, Spike D614G, Spike E484K, Spike F888L, Spike H69del, Spike Q52R, Spike Q677H, Spike S221L, Spike V70del, E L21F, M I82T, N A12G, N T205I, NS3 S92L, NSP3 T1189I, NSP6 F108del, NSP6 G107del, NSP6 S106del, NSP12 P323F
hCoV-19/USA/CA-CDC-STM-000060326/2021	EPI_ISL_1990555	Betacoronavirus	GR	B.1.525	2021-04-21	VOC Beta GH/501Y.V2	USA	Spike A67V, Spike D614G, Spike E484K, Spike F888L, Spike H69del, Spike Q52R, Spike Q677H, Spike S221L, Spike V70del, Spike Y144del, E L21F, M I82T, N A12G, N T205I, NS3 S92L, NSP3 T1189I, NSP6 F108del, NSP6 G107del, NSP6 S106del, NSP12 P323F
hCoV-19/Germany/BY-RKI-I-167311/2021	EPI_ISL_2389952	Betacoronavirus	GR	B.1.525	2021-04-26	VOC Beta GH/501Y.V2	Germany	Spike A67V, Spike D614G, Spike E484K, Spike F888L, Spike H69del, Spike Q52R, Spike Q677H, Spike V70del, Spike Y144del, E L21F, M I82T, N A12G, N T205I, NS3 S92L, NSP3 T1189I, NSP6 F108del, NSP6 G107del, NSP6 S106del, NSP12 P323F
hCoV-19/Bangladesh/CHRF-0358/2021	EPI_ISL_2446033	Betacoronavirus	GR	B.1.525	2021-03-31	VOC Beta GH/501Y.V2	Bangladesh	Spike A67V, Spike D614G, Spike F888L, Spike H69del, Spike Q52R, Spike Q677H, Spike V70del, Spike Y144del, E L21F, M I82T, N A12G, N T205I, NS3 S92L, NS6 W27L, NSP3 A890T, NSP3 T1189I, NSP6 F108del, NSP6 G107del, NSP6 S106del, NSP12 P323F
hCoV-19/Japan/IC-0887/2021	EPI_ISL_1927300	Betacoronavirus	GR	B.1.525	2021-03-19	VOC Beta GH/501Y.V2	Japan	Spike A67V, Spike D614G, Spike E484K, Spike F888L, Spike H69del, Spike Q52R, Spike Q677H, Spike V70del, Spike Y144del, E L21F, M I82T, N A12G, N T205I, NS3 S92L, NSP3 T1189I, NSP6 F108del, NSP6 G107del, NSP6 S106del, NSP12 P323F
hCoV-19/Finland/HEL-11-69/2021	EPI_ISL_1279137	Betacoronavirus	GR	B.1.525	2021-01-15	VOC Beta GH/501Y.V2	Finland	Spike A67V, Spike D614G, Spike E484K, Spike F888L, Spike H69del, Spike Q52R, Spike Q677H, Spike V70del, Spike Y144del, E L21F, M I82T, N A12G, N T205I, NSP3 K1771R, NSP3 T1189I, NSP6 F108del, NSP6 G107del, NSP6 S106del, NSP12 P323F
hCoV-19/Brazil/SP-1836/2021	EPI_ISL_1171619	Betacoronavirus	GR	P.1	2021-02-15	VOC Gamma GR/501Y.V3	Brazil	Spike D138Y, Spike D614G, Spike E484K, Spike H655Y, Spike K417T, Spike L18F, Spike N501Y, Spike P26S, Spike R190S, Spike T20N, Spike T1027I, Spike V1176F, N G204R, N P80R, N R203K, NS3 S74F, NS3 S253P, NS8 E92K, NSP3 K977Q, NSP3 S370L, NSP6 F108del, NSP6 G107del, NSP6 S106del, NSP12 P323L, NSP13 E341D
hCoV-19/Brazil/SP-2011/2021	EPI_ISL_1381065	Betacoronavirus	GR	P.1	2021-02-10	VOC Gamma GR/501Y.V3	Brazil	Spike D138Y, Spike D614G, Spike E484K, Spike H655Y, Spike K417T, Spike L18F, Spike N501Y, Spike P26S, Spike R190S, Spike T20N, Spike T1027I, Spike V1176F, N G204R, N P80R, N R203K, NS3 S253P, NS8 E92K, NSP3 A1690D, NSP3 K977Q, NSP3 S370L, NSP6 F108del, NSP6 G107del, NSP6 S106del, NSP12 P323L, NSP13 E341D
hCoV-19/USA/TX-HMH-MCoV-24400/2021	EPI_ISL_1078954	Betacoronavirus	GR	P.1	2021-01-17	VOC Gamma GR/501Y.V3	USA	Spike D138Y, Spike D614G, Spike E484K, Spike H69del, Spike H655Y, Spike K417T, Spike L18F, Spike N501Y, Spike P26S, Spike R190S, Spike T20N, Spike T1027I, Spike V70del, Spike V1176F, N G204R, N P80R, N R203K, NS3 S253P, NS8 E92K, NSP3 K977Q, NSP3 S370L, NSP6 F108del, NSP6 G107del, NSP6 S106del, NSP12 P323L, NSP13 E341D
hCoV-19/Brazil/SP-AFIP/2021	EPI_ISL_1365747	Betacoronavirus	GR	P.1	2021-03-12	VOC Gamma GR/501Y.V3	Brazil	Spike D138Y, Spike D614G, Spike E484K, Spike H655Y, Spike K417T, Spike L18F, Spike N501Y, Spike P26S, Spike R190S, Spike T20N, Spike T1027I, Spike V1176F, N G204R, N P80R, N R203K, NS3 S253P, NS8 E92K, NSP3 K977Q, NSP3 S370L, NSP6 F108del, NSP6 G107del, NSP6 S106del, NSP12 P323L, NSP13 E341D, NSP15 V127F
hCoV-19/Brazil/PR-FIOCRUZ-5273/2021	EPI_ISL_1219133	Betacoronavirus	GR	P.1	2021-01-26	VOC Gamma GR/501Y.V3	Brazil	Spike D138Y, Spike D614G, Spike E484K, Spike G142del, Spike H655Y, Spike K417T, Spike L18F, Spike L141del, Spike N501Y, Spike P26S, Spike R190S, Spike T20N, Spike T1027I, Spike V143del, Spike V1176F, Spike Y144del, N G204R, N P80R, N R203K, NS3 S253P, NS8 E92K, NSP3 K977Q, NSP3 S370L, NSP6 F108del, NSP6 G107del, NSP6 S106del, NSP12 P323L, NSP13 E341D
hCoV-19/USA/FL-CDC-STM-000013062/2021	EPI_ISL_1194852	Betacoronavirus	G	P.1	2021-02-10	VOC Gamma GR/501Y.V3	USA	Spike D138Y, Spike D614G, Spike E484K, Spike H655Y, Spike K417T, Spike L18F, Spike N501Y, Spike P26S, Spike R190S, Spike T20N, Spike T1027I, Spike V1176F, N P80R, NS3 M125I, NS3 S253P, NS8 E92K, NSP3 K977Q, NSP3 S370L, NSP6 F108del, NSP6 G107del, NSP6 S106del, NSP12 P323L, NSP13 E341D
hCoV-19/Brazil/SP-1676/2021	EPI_ISL_1096125	Betacoronavirus	GR	P.1	2021-02-02	VOC Gamma GR/501Y.V3	Brazil	Spike D138Y, Spike D614G, Spike E484K, Spike H655Y, Spike K417T, Spike L18F, Spike N501Y, Spike P26S, Spike R190S, Spike T20N, Spike T1027I, Spike V1176F, N A119S, N G204R, N P80R, N R203K, NS3 S253P, NS8 E92K, NSP2 H145Y, NSP3 K977Q, NSP3 S370L, NSP4 S184N, NSP6 F108del, NSP6 G107del, NSP6 S106del, NSP12 P323L, NSP13 E341D
hCoV-19/Japan/PG-26739/2021	EPI_ISL_1430690	Betacoronavirus	GR	P.1	2021-02-24	VOC Gamma GR/501Y.V3	Japan	Spike D138Y, Spike D614G, Spike E484K, Spike H655Y, Spike K417T, Spike L18F, Spike N501Y, Spike P26S, Spike R190S, Spike T20N, Spike T1027I, Spike V1176F, N G204R, N P80R, N R203K, NS3 S253P, NS8 E92K, NSP3 K977Q, NSP3 P1103L, NSP3 S370L, NSP4 S184N, NSP6 F108del, NSP6 G107del, NSP6 S106del, NSP12 P323L, NSP13 E341D
hCoV-19/Japan/PG-26745/2021	EPI_ISL_1430696	Betacoronavirus	GR	P.1	2021-02-24	VOC Gamma GR/501Y.V3	Japan	Spike D138Y, Spike D614G, Spike E484K, Spike H655Y, Spike K417T, Spike L18F, Spike N501Y, Spike P26S, Spike R190S, Spike T20N, Spike T1027I, Spike V1176F, N G204R, N P80R, N R203K, NS3 S253P, NS8 E92K, NSP3 K977Q, NSP3 P1103L, NSP3 S370L, NSP4 S184N, NSP6 F108del, NSP6 G107del, NSP6 S106del, NSP12 P323L, NSP13 E341D
hCoV-19/Japan/PG-27617/2021	EPI_ISL_1430669	Betacoronavirus	GRY	P.1	2021-03-05	VOC Gamma GR/501Y.V3	Japan	Spike A570D, Spike D614G, Spike D1118H, Spike H69del, Spike N501Y, Spike P681H, Spike S982A, Spike T716I, Spike V70del, Spike Y144del, N D3L, N G204R, N R203K, N S235F, NS8 Q27stop, NS8 R52I, NS8 Y73C, NSP3 A890D, NSP3 I1412T, NSP3 T183I, NSP6 F108del, NSP6 G107del, NSP6 S106del, NSP12 P323L
hCoV-19/Bangladesh/BCSIR-DNAS-15/2021	EPI_ISL_1653926	Betacoronavirus	GR	P.1	2021-02-18	VOC Gamma GR/501Y.V3		Spike D138Y, Spike D614G, Spike E484K, Spike H655Y, Spike K417T, Spike L18F, Spike N501Y, Spike P26S, Spike R190S, Spike T20N, Spike T1027I, Spike V1176F, N G204R, N P80R, N R203K, NS3 S253P, NS8 E92K, NSP3 K977Q, NSP3 P1103L, NSP3 S370L, NSP4 S184N, NSP6 F108del, NSP6 G107del, NSP6 S106del, NSP12 P323L, NSP13 E341D
hCoV-19/Canada/ON-PHL-21-06841/2021	EPI_ISL_1660958	Betacoronavirus	GR	P.1	2021-03	VOC Gamma GR/501Y.V3	Canada	Spike D138Y, Spike D614G, Spike E484K, Spike H655Y, Spike K417T, Spike L18F, Spike N501Y, Spike P26S, Spike R190S, Spike T20N, Spike T1027I, Spike V1176F, N G204R, N P80R, N R203K, NS3 S253P, NS8 E92K, NSP3 K977Q, NSP3 S370L, NSP4 S184N, NSP6 F108del, NSP6 G107del, NSP6 S106del, NSP12 P323L, NSP13 E341D
hCoV-19/Bangladesh/icddrb-057086/2021	EPI_ISL_2233370	Betacoronavirus	GH	B.1.351	2021-05-13	VOC Beta GH/501Y.V2	Bangladesh	Spike A243del, Spike A701V, Spike D80A, Spike D215G, Spike D614G, Spike E484K, Spike K417N, Spike L242del, Spike L244del, Spike N501Y, Spike S45T, E P71L, N T205I, N T362I, NS3 Q57H, NS3 S171L, NS7b E39stop, NSP2 T85I, NSP3 K837N, NSP3 S794L, NSP5 K90R, NSP6 F108del, NSP6 G107del, NSP6 S106del
hCoV-19/Bangladesh/CHRF-0289_CU/2021	EPI_ISL_2445986	Betacoronavirus	GR	B.1.351	2021-05-13	VOC Beta GH/501Y.V3	Bangladesh	Spike A701V, Spike D614G, E P71L, N T205I, N T362I, NS3 D155Y, NS3 Q57H, NS3 S171L, NS7b E39stop, NSP2 T85I, NSP3 K837N, NSP3 S794L, NSP5 K90R, NSP6 F108del, NSP6 G107del, NSP6 S106de
hCoV-19/Bangladesh/BCSIR-NILMRC-710/2021	EPI_ISL_1508892	Betacoronavirus	GR	B.1.351	2021-03-16	VOC Beta GH/501Y.V4	Bangladesh	Spike A243del, Spike A701V, Spike D80A, Spike D215G, Spike D614G, Spike E484K, Spike K417N, Spike L242del, Spike L244del, Spike N501Y, E P71L, N T205I, N T362I, NS3 Q57H, NS3 S171L, NS7b E39stop, NSP2 T85I, NSP3 K837N, NSP3 S794L, NSP5 K90R, NSP6 F108del, NSP6 G107del, NSP6 S106del
hCoV-19/France/IDF-APHP-HEGP-09-24-2131753535/2021	EPI_ISL_1501048	Betacoronavirus	GR	B.1.351	2021-02-03	VOC Beta GH/501Y.V5	France	Spike A243del, Spike A701V, Spike D80A, Spike D215G, Spike D614G, Spike E484K, Spike K417N, Spike L242del, Spike L244del, Spike N501Y, E P71L, N T205I, N T362I, NS3 Q57H, NS3 S171L, NS7b E39stop, NSP2 T85I, NSP3 K837N, NSP3 S794L, NSP5 K90R, NSP6 F108del, NSP6 G107del, NSP6 S106del, NSP12 P323L
hCoV-19/France/IDF-CERBAHC-20210206-S19/2021	EPI_ISL_1005686	Betacoronavirus	GR	B.1.351	2021-01-27	VOC Beta GH/501Y.V6	France	Spike A243del, Spike A701V, Spike D80A, Spike D215G, Spike D614G, Spike E484K, Spike K417N, Spike L242del, Spike L244del, Spike N501Y, E P71L, N T205I, N T362I, NS3 Q57H, NS3 S171L, NS7b E39stop, NSP2 T85I, NSP3 K837N, NSP3 S794L, NSP5 K90R, NSP6 F108del, NSP6 G107del, NSP6 S106del, NSP12 P323L
hCoV-19/Bangladesh/BCSIR-NILMRC-679/2021	EPI_ISL_1533430	Betacoronavirus	GR	B.1.351	2021-03-14	VOC Beta GH/501Y.V7	Bangladesh	Spike A243del, Spike A701V, Spike D80A, Spike D215G, Spike D614G, Spike E484K, Spike K417N, Spike L242del, Spike L244del, Spike N501Y, E P71L, N T205I, N T362I, NS3 Q57H, NS3 S171L, NS7a G38stop, NS7b E39stop, NSP2 T85I, NSP3 K837N, NSP3 S794L, NSP5 K90R, NSP6 F108del, NSP6 G107del, NSP6 S106del, NSP16 A34V
hCoV-19/Bangladesh/ideSHi-TR-1967/2021	EPI_ISL_1915119	Betacoronavirus	GR	B.1.351	2021-04-24	VOC Beta GH/501Y.V8	Bangladesh	Spike A243del, Spike A701V, Spike D80A, Spike D215G, Spike D614G, Spike E484K, Spike K417N, Spike L242del, Spike L244del, Spike N501Y, E P71L, N T205I, N T362I, NS3 G172V, NS3 Q57H, NS3 S171L, NS7a E95Q, NS7a V71L, NSP2 T85I, NSP3 K837N, NSP3 S794L, NSP5 K90R, NSP6 F108del, NSP6 G107del, NSP6 S106del, NSP12 D481E
hCoV-19/USA/CA-SEARCH-10545/2021	EPI_ISL_1814157	Betacoronavirus	GR	B.1.351	2021-02-01	VOC Beta GH/501Y.V9	USA	Spike A243del, Spike A701V, Spike D80A, Spike D215G, Spike D614G, Spike E484K, Spike K417N, Spike L242del, Spike L244del, Spike N501Y, E P71L, N T205I, N T362I, NS3 Q57H, NS3 S171L, NS7b E39stop, NSP2 T85I, NSP3 K837N, NSP3 S794L, NSP5 K90R, NSP6 F108del, NSP6 G107del, NSP6 S106del
hCoV-19/Reunion/HCL021099139101/2021	EPI_ISL_2482922	Betacoronavirus	GR	B.1.351	2021-05-25	VOC Beta GH/501Y.V10	Reunion	Spike A243del, Spike A701V, Spike D80A, Spike D215G, Spike D614G, Spike E484K, Spike K417N, Spike L242del, Spike L244del, Spike N501Y, E P71L, N T205I, N T362I, NS3 Q57H, NS3 S171L, NS7b E39stop, NSP2 T85I, NSP3 K837N, NSP3 S794L, NSP5 K90R, NSP6 F108del, NSP6 G107del, NSP6 S106del, NSP12 P323L
hCoV-19/Israel/CVL-3240/2021	EPI_ISL_1073255	Betacoronavirus	GR	B.1.351	2021-01-20	VOC Beta GH/501Y.V11	Israel	Spike A243del, Spike A701V, Spike D80A, Spike D215G, Spike D614G, Spike E484K, Spike K417N, Spike L242del, Spike L244del, Spike N501Y, E P71L, N T205I, N T362I, NS3 Q57H, NS3 S171L, NS7b E39stop, NS8 F120V, NS8 I121L, NSP2 T85I, NSP3 K837N, NSP3 S794L, NSP5 K90R, NSP6 F108del, NSP6 G107del, NSP6 S106del, NSP12 P323L, NSP14 P203L
hCoV-19/Bangladesh/ideSHi-TR-330/2021	EPI_ISL_1915111	Betacoronavirus	GR	B.1.351	2021-04-04	VOC Beta GH/501Y.V12	Bangladesh	Spike A243del, Spike A672V, Spike A701V, Spike D80A, Spike D215G, Spike D614G, Spike E484K, Spike K417N, Spike L242del, Spike L244del, Spike N501Y, Spike S373L, E P71L, N T205I, N T362I, NS3 Q57H, NS3 S171L, NSP2 T85I, NSP3 S794L, NSP5 K90R, NSP6 F108del, NSP6 G107del, NSP6 S106del, NSP12 P323L, NSP14 P203L, NSP16 P236S
hCoV-19/Bangladesh/BCSIR-NILMRC-736/2021	EPI_ISL_1524802	Betacoronavirus	GR	B.1.351	2021-03-16	VOC Beta GH/501Y.V13	Bangladesh	Spike A243del, Spike A672V, Spike A701V, Spike D80A, Spike D215G, Spike D614G, Spike E484K, Spike H245del, Spike K417N, Spike L241del, Spike L242del, Spike L244del, Spike N501Y, Spike T240del, E P71L, N T205I, N T362I, NS3 Q57H, NS3 S171L, NS7b E39stop, NSP2 T85I, NSP3 K837N, NSP3 S794L, NSP5 K90R, NSP6 F108del, NSP6 G107del, NSP6 K109del, NSP6 K111del, NSP6 L110del, NSP6 S106del, NSP12 P323L, NS…
hCoV-19/Mozambique/CERI-KRISP-K015060/2021	EPI_ISL_2617107	Betacoronavirus	GR	B.1.351	2021-03-17	VOC Beta GH/501Y.V14	Bangladesh	Spike D614G, Spike E484K, Spike K417N, Spike N501Y, E P71L, N T205I, N T362I, NS3 Q57H, NS3 S171L, NSP2 T85I, NSP3 K837N, NSP3 S794L, NSP5 K90R, NSP6 F108del, NSP6 G107del, NSP6 S106del, NSP12 P323L
hCoV-19/Singapore/454/2021	EPI_ISL_1543945	Betacoronavirus	GR	B.1.351	2021-04-06	VOC Beta GH/501Y.V15	Singapore	Spike A672V, Spike A701V, Spike D80A, Spike D215G, Spike D614G, Spike E484K, Spike K417N, E P71L, N T205I, NS3 Q57H, NS3 S171L, NS7b E39stop, NSP2 T85I, NSP3 K837N, NSP3 S794L, NSP5 K90R, NSP6 F108del, NSP6 G107del, NSP6 S106del, NSP12 P323L, NSP14 P203L, NSP16 P236S
hCoV-19/Bangladesh/icddrb-7742/2021	EPI_ISL_1715161	Betacoronavirus	GR	B.1.351	2021-03-30	VOC Beta GH/501Y.V16	Bangladesh	Spike A243del, Spike A672V, Spike A701V, Spike D80A, Spike D215G, Spike D614G, Spike E484K, Spike K417N, Spike L242del, Spike L244del, Spike N501Y, E P71L, N T205I, N T362I, NS3 Q57H, NS3 S171L, NS7b E39stop, NSP2 T85I, NSP3 G251E, NSP3 K837N, NSP3 S794L, NSP5 K90R, NSP6 F108del, NSP6 G107del, NSP6 S106del, NSP12 P323L, NSP14 P203L, NSP16 P236S
hCoV-19/Italy/LAZ-INMI-865/2021	EPI_ISL_2483754	Betacoronavirus	GR	B.1.351	2021-05-18	VOC Beta GH/501Y.V17	Italy	Spike A243del, Spike A672V, Spike A701V, Spike D80A, Spike D215G, Spike D614G, Spike E484K, Spike K417N, Spike L242del, Spike L244del, Spike N501Y, E P71L, N T205I, N T362I, NS3 Q57H, NS3 S171L, NS7b E39stop, NSP2 T85I, NSP3 K837N, NSP3 S794L, NSP5 K90R, NSP6 F108del, NSP6 G107del, NSP6 S106del, NSP12 P323L, NSP14 P203L, NSP15 V35F, NSP16 P236S
hCoV-19/South Africa/VIDA-KRISP-CP160902014/2020	EPI_ISL_1132728	Betacoronavirus	GR	B.1.351	2020-12-30	VOC Beta GH/501Y.V18	South Africa	Spike A243del, Spike D80A, Spike D215G, Spike D614G, Spike E484K, Spike K417N, Spike L242del, Spike L244del, Spike N501Y, E P71L, N T205I, NS3 Q57H, NS3 S171L, NSP2 T85I, NSP3 K837N, NSP5 K90R, NSP6 F108del, NSP6 G107del, NSP6 S106del, NSP12 E744D, NSP12 P323L
hCoV-19/South Africa/KRISP-K008186/2020	EPI_ISL_944129	Betacoronavirus	GR	B.1.351	2020-12-30	VOC Beta GH/501Y.V19	South Africa	Spike A243del, Spike A701V, Spike D80A, Spike D215G, Spike D614G, Spike E484K, Spike K417N, Spike L242del, Spike L244del, Spike N501Y, E P71L, N T205I, NS3 Q57H, NS3 S171L, NS7b E3stop, NS8 S103L, NSP2 T85I, NSP3 K837N, NSP5 K90R, NSP6 F108del, NSP6 G107del, NSP6 S106del, NSP9 T35I, NSP12 P323L, NSP16 M270I
hCoV-19/Singapore/278/2021	EPI_ISL_1367546	Betacoronavirus	GR	B.1.351	2021-03-18	VOC Beta GH/501Y.V20	Singapore	Spike A243del, Spike A701V, Spike D80A, Spike D215G, Spike D614G, Spike E484K, Spike K417N, Spike L242del, Spike L244del, Spike N501Y, Spike P25L, E P71L, N S21P, N T205I, NS3 Q57H, NS3 S171L, NS7b E3stop, NS8 S103L, NSP2 T85I, NSP3 K837N, NSP5 K90R, NSP6 F108del, NSP6 G107del, NSP6 S106del, NSP12 P323L, NSP16 M270I
hCoV-19/Bangladesh/BCSIR-AFIP-47/2021	EPI_ISL_1616836	Betacoronavirus	GR	B.1.351	2021-04-07	VOC Beta GH/501Y.V21	Bangladesh	Spike A243del, Spike A701V, Spike D80A, Spike D215G, Spike D614G, Spike E484K, Spike K417N, Spike L242del, Spike L244del, Spike N501Y, Spike P25L, E P71L, N S21P, N T205I, NS3 Q57H, NS3 S171L, NS7b E3stop, NS8 S103L, NSP2 T85I, NSP3 K837N, NSP5 K90R, NSP6 F108del, NSP6 G107del, NSP6 K109del, NSP6 K111del, NSP6 L110del, NSP6 S106del, NSP12 P323L, NSP16 M270I
hCoV-19/Bangladesh/BCSIR-NILMRC-682/2021	EPI_ISL_1533852	Betacoronavirus	GR	B.1.351	2021-03-14	VOC Beta GH/501Y.V22	Bangladesh	Spike A701V, Spike D80A, Spike D614G, Spike E484K, Spike K417N, Spike K1255N, Spike N501Y, Spike P25L, E P71L, N S21P, N T205I, NS3 Q57H, NS3 S171L, NS7b E3stop, NS8 S103L, NSP2 T85I, NSP3 K837N, NSP5 K90R, NSP6 F108del, NSP6 G107del, NSP6 S106del, NSP12 P323L, NSP16 M270I
hCoV-19/Bangladesh/BCSIR-AFIP-20/2021	EPI_ISL_1593879	Betacoronavirus	GR	B.1.351	2021-04-06	VOC Beta GH/501Y.V23	Bangladesh	Spike A243del, Spike A701V, Spike D80A, Spike D215G, Spike D614G, Spike E484K, Spike K417N, Spike L242del, Spike L244del, Spike N501Y, Spike P25L, E P71L, N S21P, N T205I, NS3 Q57H, NS3 S171L, NS7b E3stop, NSP2 T85I, NSP3 K837N, NSP5 K90R, NSP6 F108del, NSP6 G107del, NSP6 S106del, NSP12 P323L, NSP16 M270I
hCoV-19/Bangladesh/icddrb-8228/2021	EPI_ISL_1715170	Betacoronavirus	GR	B.1.351	2021-04-21	VOC Beta GH/501Y.V24	Bangladesh	Spike A243del, Spike A701V, Spike D80A, Spike D215G, Spike D614G, Spike E484K, Spike K417N, Spike L242del, Spike L244del, Spike N501Y, Spike P25L, E P71L, N T205I, NS3 Q57H, NS3 S171L, NS7b E3stop, NS8 S103L, NSP2 T85I, NSP3 K837N, NSP3 S126L, NSP5 K90R, NSP6 F108del, NSP6 G107del, NSP6 S106del, NSP12 P323L, NSP16 M270I
hCoV-19/Malawi/CERI-KRISPK015750/2021	EPI_ISL_2609570	Betacoronavirus	GR	B.1.351	2021-01-25	VOC Beta GH/501Y.V25	Malawi	Spike A243del, Spike A701V, Spike D80A, Spike D215G, Spike D614G, Spike E484K, Spike K417N, Spike L242del, Spike L244del, Spike N501Y, E P71L, N T205I, NS3 Q57H, NS3 S171L, NSP2 T85I, NSP3 K837N, NSP5 K90R, NSP6 F108del, NSP6 G107del, NSP6 S106del, NSP12 P323L
hCoV-19/Switzerland/VS-33063351/2021	EPI_ISL_953750	Betacoronavirus	GR	B.1.351	2021-01-20	VOC Beta GH/501Y.V26	Switzerland	Spike A701V, Spike D80A, Spike D215G, Spike D614G, Spike E484K, Spike K417N, Spike L18F, Spike N501Y, E P71L, N P13S, N T205I, NS3 Q57H, NS3 S171L, NSP2 T85I, NSP3 K837N, NSP5 K90R, NSP6 F108L, NSP12 P323L, NSP15 T166I
hCoV-19/Germany/BY-RKI-I-167321/2021	EPI_ISL_2389960	Betacoronavirus	GR	B.1.351	2021-04-26	VOC Beta GH/501Y.V27	Germany	Spike A243del, Spike A701V, Spike D80A, Spike D215G, Spike D614G, Spike E484K, Spike K417N, Spike L18F, Spike L242del, Spike L244del, Spike N501Y, E P71L, N P13S, N T205I, NS3 L94F, NS3 Q57H, NS3 S171L, NSP2 T85I, NSP3 K837N, NSP5 K90R, NSP6 F108del, NSP6 G107del, NSP6 S106del, NSP12 P323L
hCoV-19/Turkey/HSGM-13268/2021	EPI_ISL_1922108	Betacoronavirus	GR	B.1.351	2021-03-12	VOC Beta GH/501Y.V28	Turkey	Spike A243del, Spike A701V, Spike D80A, Spike D215G, Spike D614G, Spike E484K, Spike K417N, Spike L18F, Spike L242del, Spike L244del, Spike N501Y, E P71L, N P13S, N T205I, NS3 Q57H, NS3 S171L, NSP2 T85I, NSP3 K837N, NSP5 K90R, NSP6 F108del, NSP6 G107del, NSP6 S106del, NSP12 P323L
hCoV-19/South Africa/KRISP-K015430/2021	EPI_ISL_2617198	Betacoronavirus	GR	B.1.351	2021-05-10	VOC Beta GH/501Y.V29	South Africa	Spike A243del, Spike A701V, Spike D80A, Spike D215G, Spike D614G, Spike K417N, Spike L18F, Spike L242del, Spike L244del, E P71L, N T205I, NS3 Q57H, NS3 S171L, NS7a S98F, NS8 I121L, NSP2 T85I, NSP3 K837N, NSP5 K90R, NSP6 F108del, NSP6 G107del, NSP6 S106del, NSP12 P323L
hCoV-19/France/IDF-SLS762103099719/2021	EPI_ISL_2374010	Betacoronavirus	GR	B.1.351	2021-03-26	VOC Beta GH/501Y.V30	France	Spike A701V, Spike D80A, Spike D215G, Spike D614G, Spike E484K, Spike K417N, Spike L18F, Spike N501Y, E P71L, N T205I, NS3 Q57H, NS3 S171L, NSP2 T85I, NSP3 I508V, NSP3 K837N, NSP3 N1778S, NSP5 A193V, NSP5 K90R, NSP6 F108L, NSP6 G107S, NSP12 P323L
hCoV-19/South Africa/KRISP-K015417/2021	EPI_ISL_2617213	Betacoronavirus	GR	B.1.351	2021-05-08	VOC Beta GH/501Y.V31	South Africa	Spike A243del, Spike A701V, Spike D80A, Spike D215G, Spike D614G, Spike E484K, Spike K417N, Spike L18F, Spike L242del, Spike L244del, Spike M740I, Spike N501Y, E P71L, M M91L, N T205I, NS3 Q57H, NS3 S171L, NSP2 T85I, NSP3 D9G, NSP3 K837N, NSP3 N1778S, NSP5 K90R, NSP6 F108del, NSP6 G107del, NSP6 S106del, NSP12 P323L, NSP13 Y70F
hCoV-19/Bangladesh/BCSIR-JU-04/2020	EPI_ISL_1714802	Betacoronavirus	GR	B.1.351	2020-11-01	VOC Beta GH/501Y.V32	Bangladesh	Spike D80A, Spike D215G, Spike D614G, Spike L18F, E P71L, N T205I, NS3 Q57H, NSP2 T85I, NSP3 A293L, NSP3 A316V, NSP3 A328K, NSP3 A333T, NSP3 A338del, NSP3 A358stop, NSP3 C285V, NSP3 C296T, NSP3 D309del, NSP3 D339del, NSP3 D361V, NSP3 D366A, NSP3 E308del, NSP3 E318K, NSP3 E324R, NSP3 E374Q, NSP3 E382K, NSP3 F336Y, NSP3 F372L,
hCoV-19/Bangladesh/BCSIR-DU-28/2021	EPI_ISL_2045661	Betacoronavirus	G	B.1.351	2021-03-14	VOC Beta GH/501Y.V33	Bangladesh	Spike A243del, Spike D80A, Spike D614G, Spike L242del, Spike L244del, E P71L, NS3 S171L, NSP3 N1778S, NSP6 F108del, NSP6 G107del, NSP6 S106del, NSP12 P323L
hCoV-19/Bangladesh/BCSIR-DU-30/2021	EPI_ISL_2045663	Betacoronavirus	G	B.1.351	2021-03-14	VOC Beta GH/501Y.V34	Bangladesh	Spike A243del, Spike D80A, Spike D614G, Spike L242del, Spike L244del, E P71L, NS3 S171L, NSP3 N1778S, NSP6 F108del, NSP6 G107del, NSP6 S106del, NSP12 P323L
hCoV-19/Bangladesh/BCSIR-JU-04/2020	EPI_ISL_1714802	Betacoronavirus	GH	B.1.351	2020-11-01	VOC Beta GH/501Y.V35	Bangladesh	Spike D80A, Spike D215G, Spike D614G, Spike L18F, E P71L, N T205I, NS3 Q57H, NSP2 T85I, NSP3 A293L, NSP3 A316V, NSP3 A328K, NSP3 A333T, NSP3 A338del, NSP3 A358stop, NSP3 C285V, NSP3 C296T, NSP3 D309del, NSP3 D339del, NSP3 D361V, NSP3 D366A, NSP3 E308del, NSP3 E318K, NSP3 E324R, NSP3 E374Q, NSP3 E382K, NSP3 F336Y, NSP3 F372L, NSP3 G282W, NSP3 G283V, NSP3 G289A, NSP3 G301S, NSP3 G307del, NSP3 G334K…
hCoV-19/Bangladesh/BCSIR-SUST-34/2021	EPI_ISL_1805696	Betacoronavirus	GR	B.1.351	2021-02-02	VOC Beta GH/501Y.V36	Bangladesh	Spike A243del, Spike A701V, Spike D614G, Spike E484K, Spike L242del, Spike L244del, Spike N501Y, N T205I, NS3 Q57H, NS3 S171L, NSP2 T85I, NSP3 P1228L, NSP5 K90R, NSP6 F108del, NSP6 G107del, NSP6 S106del, NSP12 P323L
hCoV-19/Bangladesh/BCSIR-NILMRC-763/2021	EPI_ISL_2467932	Betacoronavirus	G	B.1.351	2021-05-25	VOC Beta GH/501Y.V37	Bangladesh	Spike A701V, Spike D389Y, Spike D614G, Spike E96D, Spike E484K, Spike E516stop, Spike E1207stop, Spike G744S, Spike K417N, Spike L18F, Spike N501Y, Spike S746stop, Spike Y365S, E P71L, N T205I, NS3 K132stop, NS3 S171L, NSP2 E210stop, NSP2 T85I, NSP2 V379L, NSP3 C104Y, NSP3 G1585C, NSP3 K837N, NSP3 N1552T, NSP3 N1721K, NSP3 P1228L, NSP4 K424T, NSP4 P252Q, NSP5 K90R, NSP6 F108del, NSP6 G107del, NSP…
hCoV-19/Finland/TRE26521_7/2021	EPI_ISL_2467936	Betacoronavirus	GH	B.1.351	2021-05-22	VOC Beta GH/501Y.V38	Finland	Spike D950N, Spike E156G, Spike F157del, Spike L452R, Spike P681R, Spike R158del, Spike T19R, Spike T95I, Spike T478K, N D63G, N D377Y, N G215C, N R203M, NS3 S26L, NS7a T120I, NS7a V82A, NS7b T40I, NSP2 T215I, NSP3 A488S, NSP3 P1228L, NSP3 P1469S, NSP3 T1063I, NSP4 T492I, NSP6 T77A, NSP12 G671S, NSP12 P323L, NSP13 A598V, NSP13 P77L
hCoV-19/South Korea/KDCA3390/2021	EPI_ISL_1936570	Betacoronavirus	GR	B.1.351	2021-04-22	VOC Beta GH/501Y.V39	South Korea	Spike A701V, Spike D80A, Spike D215G, Spike D614G, Spike E484K, Spike K417N, Spike L18F, Spike N501Y, E P71L, N T205I, NS3 Q57H, NS3 S171L, NSP2 T85I, NSP3 K837N, NSP3 N1778S, NSP3 P1228L, NSP5 K90R, NSP6 F108del, NSP6 G107del, NSP6 S106del, NSP12 P323L, NSP13 I151V
hCoV-19/USA/CA-CDC-ASC210025757/2021	EPI_ISL_2600109	Betacoronavirus	GR	B.1.351	2021-03-28	VOC Beta GH/501Y.V40	USA	Spike A243del, Spike A701V, Spike D80A, Spike D215G, Spike D614G, Spike E484K, Spike K417N, Spike L18F, Spike L242del, Spike L244del, Spike N501Y, E P71L, N T205I, NS3 Q57H, NS3 S171L, NSP2 T85I, NSP3 K837N, NSP3 N1778S, NSP3 P1228L, NSP5 K90R, NSP6 F108del, NSP6 G107del, NSP6 S106del, NSP12 P323L, NSP13 I151V
hCoV-19/Bangladesh/CHRF-0316/2021	EPI_ISL_2446001	Betacoronavirus	GR	B.1.351	2021-04-28	VOC Beta GH/501Y.V41	Bangladesh	Spike A701V, Spike D614G, N L230J, NS3 Q57H, NS3 S171L, NSP2 T85I, NSP3 N1778S, NSP3 P1228L, NSP5 K90R, NSP12 P323L
hCoV-19/Bangladesh/CHRF-0268_Pr/2021	EPI_ISL_2178975	Betacoronavirus	GR	B.1.351	2021-04-17	VOC Beta GH/501Y.V42	Bangladesh	Spike A701V, Spike D614G, Spike E484K, Spike K417N, Spike N501Y, E P71L, N T205I, NS3 Q57H, NS3 S171L, NSP2 T85I, NSP3 K837N, NSP3 N1778S, NSP3 P1228L, NSP5 K90R, NSP6 F108del, NSP6 G107del, NSP6 S106del, NSP12 P323L, NSP13 I151V
hCoV-19/Canada/NB-NML-49160/2021	EPI_ISL_2550601	Betacoronavirus	GR	B.1.351	2021-04-19	VOC Beta GH/501Y.V43	Canada	Spike A67V, Spike A243del, Spike A701V, Spike D80A, Spike D215G, Spike D614G, Spike E484K, Spike K417N, Spike L18F, Spike L242del, Spike L244del, Spike N501Y, E P71L, N T205I, NS3 Q57H, NS3 S171L, NSP2 T85I, NSP3 K837N, NSP3 N1778S, NSP3 P1228L, NSP5 K90R, NSP6 F108del, NSP6 G107del, NSP6 S106del, NSP12 P323L, NSP13 I151V, NSP15 P262S
hCoV-19/Canada/NB-NML-49163/2021	EPI_ISL_2550604	Betacoronavirus	GR	B.1.351	2021-04-19	VOC Beta GH/501Y.V44	Canada	Spike A67V, Spike A243del, Spike A701V, Spike D80A, Spike D215G, Spike D614G, Spike E484K, Spike K417N, Spike L18F, Spike L242del, Spike L244del, Spike N501Y, E P71L, N T205I, NS3 Q57H, NS3 S171L, NSP2 T85I, NSP3 K837N, NSP3 N1778S, NSP3 P1228L, NSP5 K90R, NSP6 F108del, NSP6 G107del, NSP6 S106del, NSP12 P323L, NSP13 I151V, NSP15 P262S
hCoV-19/Canada/NB-NML-49157/2021	EPI_ISL_2550598	Betacoronavirus	GR	B.1.351	2021-04-16	VOC Beta GH/501Y.V45	Bangladesh	Spike A67V, Spike A243del, Spike A701V, Spike D80A, Spike D215G, Spike D614G, Spike E484K, Spike K417N, Spike L18F, Spike L242del, Spike L244del, Spike N501Y, E P71L, N T205I, NS3 Q57H, NS3 S171L, NSP2 T85I, NSP3 K837N, NSP3 N1778S, NSP3 P1228L, NSP5 K90R, NSP6 F108del, NSP6 G107del, NSP6 S106del, NSP12 P323L, NSP13 I151V, NSP15 P262S
hCoV-19/Bangladesh/BCSIR-JU-07/2021	EPI_ISL_1714805	Betacoronavirus	GR	B.1.351	2021-03-16	VOC Beta GH/501Y.V46	Bangladesh	Spike A243del, Spike A701V, Spike D80A, Spike D215G, Spike D614G, Spike E484K, Spike K417N, Spike L18F, Spike L242del, Spike L244del, Spike N501Y, E P71L, N T205I, NSP2 T85I, NSP3 N1778S, NSP3 P1228L, NSP3 T1334I, NSP5 K90R, NSP6 F108del, NSP6 G107del, NSP6 S106del, NSP12 P323L
hCoV-19/Bangladesh/BCSIR-04/2021	EPI_ISL_2002482	Betacoronavirus	GR	B.1.351	2021-04-19	VOC Beta GH/501Y.V47	Bangladesh	Spike A243del, Spike A701V, Spike D80A, Spike D215G, Spike D614G, Spike H69del, Spike H245del, Spike L241del, Spike L242del, Spike L244del, Spike L981J, Spike T240del, Spike V70del, E P71L, N T205I, NS3 Q57H, NS3 S171L, NSP2 G526F, NSP2 L79F, NSP2 T85I, NSP3 K837N, NSP3 L292J, NSP3 N1778S, NSP3 P1228L, NSP4 F369L, NSP5 K90R, NSP6 F108del, NSP6 G107del, NSP6 L75J, NSP6 S106del, NSP12 P323L, NSP14 …
hCoV-19/Mozambique/CERI-KRISP-K015081/2021	EPI_ISL_2617106	Betacoronavirus	GR	B.1.351	2021-03-18	VOC Beta GH/501Y.V48	Mozambique	Spike D614G, Spike E484K, Spike K417N, Spike N501Y, E P71L, N T205I, NS3 Q57H, NSP2 T85I, NSP3 K837N, NSP5 K90R, NSP12 P323L
hCoV-19/USA/NC-CDC-ASC210039930/2021	EPI_ISL_2600057	Betacoronavirus	GR	B.1.351	2021-03-31	VOC Beta GH/501Y.V49	USA	Spike A243del, Spike A701V, Spike D80A, Spike D215G, Spike D614G, Spike E484K, Spike K417N, Spike L242del, Spike L244del, Spike N501Y, E P71L, N T205I, NS3 Q57H, NS3 S171L, NS8 I121L, NSP2 T85I, NSP3 A1775V, NSP3 K837N, NSP5 K90R, NSP6 F108del, NSP6 G107del, NSP6 S106del, NSP12 P323L, NSP13 T588I
hCoV-19/Mozambique/CERI-KRISP-K015087/2021	EPI_ISL_2617123	Betacoronavirus	GR	B.1.351	2021-03-21	VOC Beta GH/501Y.V50	Mozambique	Spike A701V, Spike D614G, Spike E484K, Spike K417N, Spike N501Y, E P71L, N T205I, NS3 S171L, NS8 I121L, NSP2 K111Q, NSP2 T85I, NSP3 K837N, NSP5 K90R, NSP6 F108del, NSP6 G107del, NSP6 S106del, NSP12 P323L, NSP13 T588I
hCoV-19/Bangladesh/IEDCR-OIS-145/2021	EPI_ISL_2600368	Betacoronavirus	GR	B.1.351	2021-05-27	VOC Beta GH/501Y.V51	Bangladesh	Spike D80A, Spike D215G, Spike D614G, E P71L, N T205I, NS3 S171L, NSP2 T85I, NSP3 K837N, NSP12 P323L
hCoV-19/Italy/LAZ-INMI-595/2021	EPI_ISL_1824060	Betacoronavirus	GRY	B.1.1.7	2021-04-21	VOC Alpha GRY	Italy	Spike A570D, Spike D614G, Spike D1118H, Spike H69del, Spike N501Y, Spike P681H, Spike S982A, Spike T716I, Spike V70del, Spike Y144del, N D3L, N G204R, N R203K, N S235F, NS8 Q27stop, NS8 R52I, NS8 Y73C, NSP3 A890D, NSP3 A1215V, NSP3 I1412T, NSP3 T183I, NSP6 F108del, NSP6 G107del, NSP6 S106del, NSP12 P323L
hCoV-19/USA/UT-UPHL-210528449458/2021	EPI_ISL_2458360	Betacoronavirus	GRY	B.1.1.7	2021-05-21	VOC Alpha GRY	USA	Spike A570D, Spike D614G, Spike D1118H, Spike H69del, Spike N501Y, Spike P681H, Spike S982A, Spike T716I, Spike V70del, Spike Y144del, M V70L, N D3L, N G204R, N P326S, N R203K, N S235F, NS3 S40L, NS6 D53Y, NS8 Q27stop, NS8 R52I, NS8 Y73C, NSP3 A890D, NSP3 I1412T, NSP3 T183I, NSP6 F108del, NSP6 G107del, NSP6 S106del, NSP8 T89I, NSP12 P323L, NSP13 K460R
hCoV-19/Bangladesh/IEDCR-OIS-107/2021	EPI_ISL_2434142	Betacoronavirus	GK	B.1.617.2	2021-05-28	VOC Delta GK	Bangladesh	Spike D614G, Spike D950N, Spike E156G, Spike F157del, Spike L452R, Spike P681R, Spike R158del, Spike T19R, Spike T478K, M I82T, N D63G, N D377Y, N R203M, N R385K, N T362I, NS3 S26L, NS7a L116F, NS7a T120I, NS7a V82A, NSP2 P129L, NSP3 H1274Y, NSP3 P822L, NSP4 A446V, NSP6 V149A, NSP12 G671S, NSP12 P323L, NSP13 P77L, NSP15 H234Y
hCoV-19/India/WB-1930300754443/2021	EPI_ISL_2548606	Betacoronavirus	GK		2021-04-23	VOC Delta GK	India	Spike D614G, Spike D950N, Spike L452R, Spike P681R, Spike T19R, Spike T478K, M I82T, N D63G, N D377Y, N R203M, N T362I, NS3 S26L, NS7a L116F, NS7a T120I, NS7a V82A, NSP2 P129L, NSP3 H1274Y, NSP3 P822L, NSP4 A446V, NSP6 V149A, NSP12 G671S, NSP12 P323L, NSP13 P77L, NSP15 H234Y
hCoV-19/Portugal/PT7309/2021	EPI_ISL_2248891	Betacoronavirus	GRY		2021-05-11	VOC Delta GK	Portugal	Spike A570D, Spike D614G, Spike D1118H, Spike H69del, Spike N501Y, Spike P681H, Spike S982A, Spike T716I, Spike V70del, Spike Y144del, N A134V, N D3L, N G204R, N R203K, N S235F, NS8 K68stop, NS8 Q27stop, NS8 R52I, NS8 Y73C, NSP3 A890D, NSP3 I1412T, NSP3 T183I, NSP6 F108del, NSP6 G107del, NSP6 S106del, NSP12 P323
hCoV-19/Portugal/PT7307/2021	EPI_ISL_2248889	Betacoronavirus	GRY		2021-05-11	VOC Delta GK	Portugal	Spike A570D, Spike D614G, Spike D1118H, Spike H69del, Spike N501Y, Spike P681H, Spike S982A, Spike T716I, Spike V70del, Spike Y144del, N A134V, N D3L, N G204R, N R203K, N S235F, NS8 K68stop, NS8 Q27stop, NS8 R52I, NS8 Y73C, NSP3 A890D, NSP3 I1412T, NSP3 T183I, NSP6 F108del, NSP6 G107del, NSP6 S106del, NSP12 P323
hCoV-19/India/MH-NCCS-87421/2021	EPI_ISL_1415358	Betacoronavirus	GK	B.1.617.3	2021-02-16	VOC Delta GK	India	Spike D614G, Spike D950N, Spike E154K, Spike E484Q, Spike G142V, Spike H146T, Spike L452R, Spike M153W, Spike N148T, Spike N149T, Spike P681R, Spike R158del, Spike S151V, Spike S155V, Spike T19R, Spike V143F, Spike W152G, Spike Y144I, Spike Y145T, N D377Y, N P67S, N R203M, NS3 A23C, NS3 A31del, NS3 A33del, NS3 A39T, NS3 D22Y, NS3 E19G, NS3 F28del, NS3 I20S, NS3 I35del, NS3 I37del, NS3 ins41T, NS3…
hCoV-19/Bangladesh/IEDCR-DJ-002/2021	EPI_ISL_2105565	Betacoronavirus	GK	B.1.617.2	2021-04-29	VOC Delta GK	Bangladesh	Spike D614G, Spike D950N, Spike H69del, Spike L452R, Spike P681R, Spike T478K, Spike V70del, M I82T, N D63G, N D377Y, N R203M, N R385K, N T362I, NS3 R126M, NSP2 P129L, NSP3 H1274Y, NSP3 P822L, NSP4 A446V, NSP6 V149A, NSP12 G671S, NSP12 P323L, NSP13 P77L, NSP15 H234Y
hCoV-19/Bangladesh/IEDCR-OIS-131/2021	EPI_ISL_2600367	Betacoronavirus	GK	B.1.617.2	2021-05-27	VOC Delta GK	Bangladesh	Spike D614G, Spike D950N, Spike L452R, Spike P681R, Spike T19R, Spike T478K, M I82T, N D63G, N D377Y, N R203M, N R385K, N T362I, NS3 S26L, NS7a L116F, NS7a T120I, NS8 D119N, NSP2 P129L, NSP3 H1274Y, NSP3 P822L, NSP4 A446V, NSP6 V149A, NSP12 G671S, NSP12 P323L, NSP13 P77L, NSP15 H234Y
hCoV-19/India/WB-1930300810847/2021	EPI_ISL_2548580	Betacoronavirus	GK	B.1.617.2	2021-04-30	VOC Delta GK	India	Spike D614G, Spike D950N, Spike E156G, Spike F157del, Spike L452R, Spike P681R, Spike R158del, Spike T19R, Spike T478K, M I82T, N D63G, N D377Y, N R203M, N R385K, N T362I, NS3 S26L, NS7a L116F, NS7a T120I, NS7a V82A, NSP2 P129L, NSP3 H1274Y, NSP3 P822L, NSP4 A446V, NSP6 V149A, NSP12 G671S, NSP12 P323L, NSP13 P77L, NSP15 H234Y
hCoV-19/Bangladesh/IEDCR-OIS-106/2021	EPI_ISL_2434141	Betacoronavirus	GK	B.1.617.2	2021-05-28	VOC Delta GK	Bangladesh	Spike D614G, Spike D950N, Spike E156G, Spike F157del, Spike L452R, Spike P681R, Spike R158del, Spike T19R, Spike T478K, M I82T, N D63G, N D377Y, N R203M, N R385K, N T362I, NS3 S26L, NS7a L116F, NS7a T120I, NS7a V82A, NSP2 P129L, NSP3 H1274Y, NSP3 P822L, NSP4 A446V, NSP6 V149A, NSP12 G671S, NSP12 I847V, NSP12 P323L, NSP13 P77L, NSP15 H234Y
hCoV-19/Bangladesh/IEDCR-V-22/2021	EPI_ISL_2304463	Betacoronavirus	GK	B.1.617.2	2021-05-17	VOC Delta GK	Bangladesh	Spike D614G, Spike D950N, Spike E156G, Spike F157del, Spike L452R, Spike P681R, Spike R158del, Spike T19R, Spike T478K, M I82T, N D63G, N D377Y, N R203M, N R385K, N T362I, NS3 S26L, NS7a L116F, NS7a T120I, NS7a V82A, NSP2 P129L, NSP3 H1274Y, NSP3 P822L, NSP4 A446V, NSP6 V149A, NSP12 G671S, NSP12 P323L, NSP13 P77L, NSP15 H234Y
hCoV-19/Bangladesh/IEDCR-OIS-0079/2021	EPI_ISL_2284894	Betacoronavirus	GK	B.1.617.2	2021-05-13	VOC Delta GK	Bangladesh	Spike D614G, Spike D950N, Spike E156G, Spike F157del, Spike L452R, Spike P681R, Spike R158del, Spike T19R, Spike T478K, M I82T, N D63G, N D377Y, N R203M, N R385K, N T362I, NS3 S26L, NSP2 P129L, NSP3 H1274Y, NSP3 P822L, NSP4 A446V, NSP5 V73F, NSP6 V149A, NSP12 G671S, NSP12 P323L, NSP13 P77L, NSP13 S259T, NSP15 H234Y
hCoV-19/Bangladesh/IEDCR-OIS-0036/2021	EPI_ISL_2284890	Betacoronavirus	GK	B.1.617.2	2021-05-22	VOC Delta GK	Bangladesh	Spike D614G, Spike D950N, Spike E156G, Spike F157del, Spike L452R, Spike P681R, Spike R158del, Spike T19R, Spike T478K, M I82T, N D63G, N D377Y, N R203M, N R385K, N T362I, NS3 S26L, NS7a L116F, NS7a T120I, NS7a V82A, NS8 E106stop, NSP2 I560V, NSP2 P129L, NSP3 H1274Y, NSP3 P125S, NSP3 P340H, NSP3 P822L, NSP4 A446V, NSP6 V149A, NSP12 G671S, NSP12 L838I, NSP12 P323L, NSP13 P77L, NSP15 H234Y
hCoV-19/USA/TX-CDC-ASC210030225/2021	EPI_ISL_2090227	Betacoronavirus	GK	B.1.617.2	2021-04-22	VOC Delta GK	USA	Spike D614G, Spike D950N, Spike E156G, Spike F157del, Spike L452R, Spike P681R, Spike R158del, Spike T19R, Spike T478K, M I82T, N D63G, N D377Y, N R203M, N R385K, N T362I, NS3 S26L, NS7a L116F, NS7a T120I, NS7a V82A, NSP2 P129L, NSP3 H1274Y, NSP3 P822L, NSP4 A446V, NSP5 D33G, NSP6 V149A, NSP12 G671S, NSP12 P323L, NSP13 P77L, NSP15 H234Y
hCoV-19/Bangladesh/icddrb-0016/2021	EPI_ISL_2627392	Betacoronavirus	GK	B.1.617.2	2021-05-11	VOC Delta GK	Bangladesh	Spike D614G, Spike D950N, Spike E156G, Spike F157del, Spike L452R, Spike P681R, Spike R158del, Spike T19R, Spike T478K, M I82T, N D63G, N D377Y, N R203M, N R385K, N T362I, NS3 S26L, NS7a T120I, NS7a V82A, NSP2 P129L, NSP3 H1274Y, NSP3 P822L, NSP4 A446V, NSP6 V149A, NSP12 G671S, NSP12 P323L, NSP13 P77L, NSP15 H234Y
hCoV-19/Bangladesh/BSMMU_Laila_09/2021	EPI_ISL_2858872	Betacoronavirus	GK	B.1.617.2	2021-06-29	VOC Delta GK	Bangladesh	Spike D614G, Spike D950N, Spike E156G, Spike F157del, Spike L452R, Spike P681R, Spike R158del, Spike T19R, Spike T478K, M I82T, N D63G, N D377Y, N R203M, N R385K, N T362I, NS3 S26L, NS7a L116F, NS7a T120I, NS7a V82A, NS8 I47V, NSP2 P129L, NSP3 H1274Y, NSP3 P822L, NSP4 A446V, NSP6 V149A, NSP12 G671S, NSP12 P323L, NSP13 P77L, NSP15 H234Y
hCoV-19/Bangladesh/IEDCR-OIS-0003/2021	EPI_ISL_2180455	Betacoronavirus	GK	B.1.617.2	2021-05-01	VOC Delta GK	Bangladesh	Spike D614G, Spike D950N, Spike E156G, Spike F157del, Spike L452R, Spike P681R, Spike R158del, Spike S1021F, Spike T19R, Spike T478K, M I82T, N D63G, N D377Y, N R203M, N R385K, N T362I, NS3 S26L, NS7a L116F, NS7a T120I, NS7a V82A, NSP2 P129L, NSP3 H1274Y, NSP3 P822L, NSP4 A446V, NSP6 V149A, NSP12 G671S, NSP12 P323L, NSP13 P77L, NSP15 H234Y
hCoV-19/Bangladesh/IEDCR-OIS-0002/2021	EPI_ISL_2180454	Betacoronavirus	GK	B.1.617.2	2021-05-01	VOC Delta GK	Bangladesh	Spike D614G, Spike D950N, Spike E156G, Spike F157del, Spike L452R, Spike P681R, Spike R158del, Spike S1021F, Spike T19R, Spike T478K, M I82T, N D63G, N D377Y, N R203M, N R385K, N T362I, NS3 S26L, NS7a L116F, NS7a T120I, NS7a V82A, NSP2 P129L, NSP3 H1274Y, NSP3 P822L, NSP4 A446V, NSP6 V149A, NSP12 G671S, NSP12 P323L, NSP13 P77L, NSP15 H234Y
hCoV-19/Bangladesh/IEDCR-OIS-103/2021	EPI_ISL_2434140	Betacoronavirus	GK	B.1.617.2	2021-05-27	VOC Delta GK	Bangladesh	Spike D614G, Spike D950N, Spike E156G, Spike F157del, Spike L452R, Spike P681R, Spike R158del, Spike T19R, Spike T478K, M I82T, N D63G, N D377Y, N R203M, N R385K, N T362I, NS3 S26L, NS7a L116F, NS7a T120I, NS7a V82A, NSP2 P129L, NSP3 H1274Y, NSP3 P822L, NSP4 A446V, NSP6 V149A, NSP12 G671S, NSP12 P323L, NSP13 P77L, NSP15 H234Y
hCoV-19/Russia/SPE-RII-32661S/2021	EPI_ISL_1797437	Betacoronavirus	G	B.1.617.3	2021-04-21	VOC Delta GK	Russia	Spike D614G, Spike D950N, Spike E156G, Spike E484Q, Spike F157del, Spike G142D, Spike L452R, Spike P681R, Spike R158del, Spike T19R, N D377Y, N P67S, N R203M, NS3 D27K, NS3 F28V, NS7a V82A, NS8 T26I, NSP3 A1526V, NSP3 T1830I, NSP4 L264F, NSP5 A194S, NSP6 A117V, NSP12 P323L
hCoV-19/Bangladesh/IEDCR-V-15/2021	EPI_ISL_2304461	Betacoronavirus	GK	B.1.617.2	2021-05-13	VOC Delta GK	Bangladesh	Spike D614G, Spike D950N, Spike E156G, Spike F157del, Spike L452R, Spike P681R, Spike R158del, Spike T19R, Spike T478K, M I82T, N D63G, N D377Y, N R203M, N R385K, N T362I, NS3 S26L, NS7a L116F, NS7a T120I, NS7a V82A, NSP2 P129L, NSP3 H682Y, NSP3 H1274Y, NSP3 P822L, NSP4 A446V, NSP4 D246Y, NSP6 V149A, NSP12 G671S, NSP12 P323L, NSP13 P77L, NSP13 V558L, NSP15 H234Y
hCoV-19/Bangladesh/IEDCR-OIS-0269/2021	EPI_ISL_2774074	Betacoronavirus	GK	B.1.617.2	2021-06-20	VOC Delta GK	Bangladesh	Spike D614G, Spike E156G, Spike F157del, Spike L452R, Spike P681R, Spike R158del, Spike T19R, Spike T478K, E V62F, M I82T, N D63G, N D377Y, N R203M, NS3 S26L, NS7a L116F, NS7a T120I, NS7a V82A, NSP3 P822L, NSP12 G671S, NSP12 P323L, NSP13 P77L
hCoV-19/Bangladesh/IEDCR-AFIP-001/2021	EPI_ISL_1938477	Betacoronavirus	GK	B.1.617.2	2021-04-29	VOC Delta GK	Bangladesh	Spike A222V, Spike D389G, Spike D614G, Spike D950N, Spike E156G, Spike F157del, Spike L452R, Spike P681R, Spike R158del, Spike T19R, Spike T478K, M I82T, N D63G, N D377Y, N R203M, NS3 S26L, NS7a T120I, NS7a V82A, NSP3 E545A, NSP3 P822L, NSP4 A446V, NSP6 T181I, NSP6 V149A, NSP12 G671S, NSP12 P323L, NSP13 P77L
hCoV-19/Germany/NW-RKI-I-093994/2021	EPI_ISL_1728331	Betacoronavirus	GK	B.1.617.2	2021-04-20	VOC Delta GK	Germany	Spike A222V, Spike D614G, Spike D950N, Spike E156G, Spike F157del, Spike L452R, Spike P681R, Spike R158del, Spike T19R, Spike T478K, M I82T, N D63G, N D377Y, N R203M, NS3 S26L, NS7a T120I, NS7a V82A, NSP3 P822L, NSP4 A446V, NSP6 T181I, NSP6 V149A, NSP12 G671S, NSP12 P323L, NSP13 P77L
hCoV-19/Bangladesh/IEDCR-OIS-0263/2021	EPI_ISL_2774071	Betacoronavirus	GK	B.1.617.2	2021-06-20	VOC Delta GK	Bangladesh	pike A222V, Spike D614G, Spike D950N, Spike F157del, Spike L452R, Spike P681R, Spike R158del, Spike T19R, Spike T478K, M I82T, N D63G, N D377Y, N R203M, NS3 S26L, NS7a T120I, NS7a V82A, NSP3 P822L, NSP4 A446V, NSP6 T181I, NSP6 V149A, NSP12 G671S, NSP12 P323L, NSP13 P77L, NSP14 G37S
hCoV-19/Bangladesh/JS004/2021	EPI_ISL_1938476	Betacoronavirus	GK	B.1.617.2	2021-04-28	VOC Delta GK	Bangladesh	Spike D80A, Spike D614G, Spike D950N, Spike L452R, Spike S1021F, Spike T19R, Spike T478K, M I82T, N D63G, N D377Y, N R203M, N R385K, N T362I, NS3 S26L, NSP2 P129L, NSP3 H1274Y, NSP3 P822L, NSP4 A446V, NSP12 G671S, NSP12 P323L, NSP13 P77L, NSP15 H234Y
hCoV-19/Bangladesh/CHRF-0399/2021	EPI_ISL_3071098	Betacoronavirus	GK	B.1.617.2	2021-06-23	VOC Delta GK	Bangladesh	Spike D614G, Spike D950N, Spike E156G, Spike F157del, Spike L5F, Spike L452R, Spike P681R, Spike R158del, Spike T19R, Spike T478K, M I82T, N D63G, N D377Y, N R203M, N R385K, NS3 S26L, NS7a L116F, NS7a T120I, NS7a V82A, NS7b H42Y, NSP2 P129L, NSP3 H1274Y, NSP3 P822L, NSP4 A446V, NSP6 V149A, NSP8 A152V, NSP12 G671S, NSP12 P323L, NSP13 P77L, NSP15 H234Y
hCoV-19/Bangladesh/IEDCR-V-02/2021	EPI_ISL_2399450	Betacoronavirus	GK	B.1.617.2	2021-05-13	VOC Delta GK	Bangladesh	Spike D614G, Spike D950N, Spike E156G, Spike F157del, Spike L5F, Spike L452R, Spike P681R, Spike R158del, Spike T19R, Spike T478K, M I82T, N D63G, N D377Y, N R203M, N R385K, NS3 S26L, NS7a L116F, NS7a T120I, NS7a V82A, NS7b H42Y, NSP2 P129L, NSP3 H1274Y, NSP3 P822L, NSP4 A446V, NSP6 V149A, NSP8 A152V, NSP12 G671S, NSP12 P323L, NSP13 P77L, NSP15 H234Y
