# Supplementary material for: Transmission Dynamics and Genomic Epidemiology of Emerging Variants of SARS-CoV-2 in Bangladesh
Source: Trop Med Infect Dis. 2022 Aug 20;7(8):197. doi: 10.3390/tropicalmed7080197 (PMC9414541; doi:10.3390/tropicalmed7080197)
Supplement: Supplementary file 1 [file tropicalmed-07-00197-s001.zip › tropicalmed-1823973-Supplementary file 2.xlsx]

## Sheet: Sheet1
sl no	dist	Alpha	Frequency (Alpha)	Beta	Frequency (Beta)	Delta	Frequency (Delta)	Eta	Frequency (Eta)	Gamma	Frequency (Gamma)	Others	Frequency (Other Wuhan Like Virus)
1	Bagerhat	0	0	0	0	0.14	1		0	0	0	0	0
2	Bandarban	0	0	0	0	0.14	1		0	0	0	0	0
3	Barguna		0		0		0		0		0		0
4	Barisal	0	0	0.25	1	1	7		0	0	0	1.61	5
5	Bhola	0	0	0.25	1	0.14	1		0	0	0	0	0
6	Bogra	0	0	0	0	1.42	10		0	0	0	0	0
7	Brahamanbaria	0	0	2.7	11	0.28	2		0	0	0	1.29	4
8	Chandpur	0	0	0.98	4	0	0		0	0	0	0	0
9	Chittagong	19.15	18	6.37	26	9.97	70	10.53	2	0	0	7.4	23
10	Chuadanga	0	0	0	0	0.28	2	0	0	0	0	0	0
11	Comilla	0	0	0.98	4	1.14	8	0	0	0	0	0.96	3
12	Cox's Bazar	0	0	0.25	1	1.14	8	0	0	0	0	0.32	1
13	Dhaka	48.94	46	66.18	270	36.75	257	63.16	12	100	1	63.67	198
14	Dinajpur	0	0	0	0	1.28	9	0	0	0	0	0	0
15	Faridpur	0	0	0.49	2	0.14	1	0	0	0	0	0.32	1
16	Feni		0		0		0		0		0		0
17	Gaibandha	0	0	0	0	0.14	1	0	0	0	0	0	0
18	Gazipur	0	0	0.49	2	0.43	3	0	0	0	0	0.64	2
19	Gopalganj	0	0	0	0	1	7	0	0	0	0	0	0
20	Habiganj	0	0	0.49	2	0.71	5	0	0	0	0	1.61	5
21	Jamalpur	0	0	0	0	0.57	4	0	0	0	0	0	0
22	Jessore	2.13	2	1.47	6	1.14	8	5.26	1	0	0	1.29	4
23	Jhalokati		0		0		0		0		0		0
24	Jhenaidah	0	0	0.25	1	1.99	14	0	0	0	0	0.64	2
25	Joypurhat		0		0		0		0		0		0
26	Khagrachhari		0		0		0		0		0		0
27	Khulna	0	0	0.49	2	1.99	13	0	0	0	0	0.96	3
28	Kishoreganj	1.06	1	0.74	3	0.85	5	0	0	0	0	1.29	4
29	Kurigram	0	0	0	0	0.57	5	0	0	0	0	0	0
30	Kushtia	0	0	0	0	3.56	24	0	0	0	0	0	0
31	Lakshmipur	0	0	0.49	2	0.14	1	0	0	0	0	0	0
32	Lalmonirhat	0	0	0	0	0.57	4	0	0	0	0	0	0
33	Madaripur	0	0	0.49	2	0	0	0	0	0	0	0	0
34	Magura	1.06	1	0	0	0.14	1	0	0	0	0	0.64	2
35	Manikganj	0	0	0.49	2	0	0	0	0	0	0	0	0
36	Maulvibazar	0	0	0.25	1	0.43	3	0	0	0	0	0.32	1
37	Meherpur	0	0	0	0	1.85	12	0	0	0	0	0	0
38	Munshiganj	0	0	0.25	1	0	0	0	0	0	0	0.64	2
39	Mymensingh	0	0	0.74	3	1.14	8	0	0	0	0	0.64	2
40	Naogaon	0	0	0	0	1.57	11	0	0	0	0	0	0
41	Narail	0	0	0	0	0.28	2	0	0	0	0	0	0
42	Narayanganj	0	0	1.47	6	0.43	3	0	0	0	0	0	0
43	Narsingdi	0	0	0.25	1	0.28	2	0	0	0	0	0.32	1
44	Natore	1.06	1	0.98	4	0	0	0	0	0	0	0.32	1
45	Nawabganj	0	0	0.98	4	2.85	20	0	0	0	0	0.32	1
46	Netrakona	0	0	0	0	0.43	3	0	0	0	0	0	0
47	Nilphamari	0	0	0	0	0.28	2	0	0	0	0	0	0
48	Noakhali	0	0	0.74	3	0.57	4	0	0	0	0	0	0
49	Pabna	0	0	0.49	2	1.14	8	0	0	0	0	0	0
50	Panchagarh	0	0	0.25	1	0.14	1	0	0	0	0	0	0
51	Patuakhali		0		0		0		0		0		0
52	Pirojpur	0	0	0.25	1	0.57	4	0	0	0	0	0	0
53	Rajbari	1.06	1	0.74	3	1.57	11	0	0	0	0	0	0
54	Rajshahi	0	0	1.23	5	1.99	14	0	0	0	0	1.29	4
55	Rangamati	0	0	0.49	2	1.85	13	0	0	0	0	0	0
56	Rangpur	0	0	0.25	1	4.42	31	0	0	0	0	1.29	4
57	Satkhira	0	0	0.98	4	2.14	15	0	0	0	0	0	0
58	Shariatpur	1.06	1	1.47	6	0.14	1	0	0	0	0	0.96	3
59	Sherpur	0	0	0.25	1	0.28	2	0	0	0	0	0	0
60	Sirajganj	0	0	0.25	1	1.71	12	0	0	0	0	0.64	2
61	Sunamganj	1.06	1	0.25	1	0	0	5.26	1	0	0	1.29	4
62	Sylhet	23.4	22	3.43	14	2.99	21	15.79	3	0	0	8.68	27
63	Tangail	0	0	0.25	1	2.14	15	0	0	0	0	0.64	2
64	Thakurgaon	0	0	0	0	1.14	8	0	0	0	0	0	0
